# Supplementary material for: 1-(2-Oxoindolin-3-yl­idene)-4-[2-(trifluoro­meth­oxy)phen­yl]thio­semi­carbazide
Source: Acta Crystallogr Sect E Struct Rep Online. 2010 Aug 28;66(Pt 9):o2447. doi: 10.1107/S1600536810034148 (PMC3008106; doi:10.1107/S1600536810034148)
Supplement: Supplementary file 1 [file e-66-o2447-sup1.cif]

##############################################################################
###                                                                        ###
###        Electronic paper (Acta Crystallographica Section E)             ###
###                                                                        ###
##############################################################################
#                                                                            #
# This CIF contains the data in a paper accepted for publication in Acta     #
# Crystallographica Section E. It conforms to the requirements of Notes      #
# for Authors for Section E, and has been peer reviewed under the auspices   #
# of the IUCr Commission on Journals.                                        #
#                                                                            #
# Full details of the Crystallographic Information File format               #
# are given in the paper "The Crystallographic Information File (CIF):       #
# a New Standard Archive File for Crystallography" by S. R. Hall, F. H.      #
# Allen and I. D. Brown [Acta Cryst. (1991), A47, 655-685].                  #
#                                                                            #
# The current version of the core CIF dictionary is obtainable from          #
# ftp://ftp.iucr.org/pub/cif_core.dic. The current version number is 2.4.    #
#                                                                            #
# Software is freely available for graphical display of the structure(s) in  #
# this CIF.  For information consult the CIF home page http://www.iucr.org/  #
# cif/home.html                                                              #
#                                                                            #
# This file may be used for bona fide research purposes within the           #
# scientific community so long as proper attribution is given to the journal # 
# article from which it was obtained.                                        #
#                                                                            #
##############################################################################
                                             
data_global
_audit_creation_method     ?
_journal_date_recd_electronic     2010-08-05
_journal_date_accepted     2010-08-24
_journal_name_full     'Acta Crystallographica, Section E'
_journal_year     2010
_journal_volume     66
_journal_issue      9
_journal_page_first     o2447
_journal_page_last     o2447
_journal_paper_category     QO
_journal_coeditor_code     BQ2229
_publ_contact_author
;
Muhammad Nawaz Tahir
University of Sargodha
Department of Physics
Sargodha
Pakistan
;
_publ_contact_author_email     'dmntahir_uos@yahoo.com'
_publ_contact_author_fax     '0092 48 32 22 121'
_publ_contact_author_phone     '0092 48 92 30 914'
_publ_section_title
;
1-(2-Oxoindolin-3-ylidene)-4-[2-(trifluoromethoxy)phenyl]thiosemicarbazide
;
loop_
    _publ_author_name
    _publ_author_address
    'Muhammad Ramzan'
;
Department of Chemistry
Bahauddin Zakariya University
Multan 60800
Pakistan
;
    'Humayun Pervez'
;
Department of Chemistry
Bahauddin Zakariya University
Multan 60800
Pakistan
;
    'Tahir, M. Nawaz'
;
Department of Physics
University of Sargodha
Sargodha
Pakistan
;
    'Muhammad Yaqub'
;
Department of Chemistry
Bahauddin Zakariya University
Multan 60800
Pakistan
;
    'Mohammad S. Iqbal'
;
Department of Chemistry
Government College University
Lahore
Pakistan
;
data_I
_audit_creation_method     SHELXL-97
_chemical_name_systematic
;
1-(2-Oxoindolin-3-ylidene)-4-[2-(trifluoromethoxy)phenyl]thiosemicarbazide
;
_chemical_name_common     ?
_chemical_formula_moiety     'C16 H11 F3 N4 O2 S'
_chemical_formula_sum     'C16 H11 F3 N4 O2 S'
_chemical_formula_iupac     'C16 H11 F3 N4 O2 S'
_chemical_formula_weight     380.35
_symmetry_cell_setting     tetragonal
_symmetry_space_group_name_H-M     'P 42/n'
_symmetry_space_group_name_Hall     '-P 4bc'
loop_
    _symmetry_equiv_pos_site_id
    _symmetry_equiv_pos_as_xyz
    1 x,y,z
    2 -y,1/2+x,1/2+z
    3 1/2-x,1/2-y,z
    4 1/2+y,-x,1/2+z
    5 -x,-y,-z
    6 y,1/2-x,1/2-z
    7 1/2+x,1/2+y,-z
    8 1/2-y,x,1/2-z
_cell_length_a     13.4746(8)
_cell_length_b     13.4746(8)
_cell_length_c     18.1073(10)
_cell_angle_alpha     90
_cell_angle_beta     90
_cell_angle_gamma     90
_cell_volume     3287.7(3)
_cell_formula_units_Z     8
_cell_measurement_reflns_used     2321
_cell_measurement_theta_min     3.10
_cell_measurement_theta_max     28.26
_cell_measurement_temperature     296(2)
_exptl_crystal_description     prism
_exptl_crystal_colour     yellow
_exptl_crystal_size_max     0.32
_exptl_crystal_size_mid     0.24
_exptl_crystal_size_min     0.22
_exptl_crystal_density_diffrn     1.537
_exptl_crystal_density_meas     ?
_exptl_crystal_density_method     'not measured'
_exptl_crystal_F_000     1552
_exptl_absorpt_coefficient_mu     0.248
_exptl_absorpt_correction_type     multi-scan
_exptl_absorpt_process_details     '(SADABS; Bruker, 2005)'
_exptl_absorpt_correction_T_min     0.937
_exptl_absorpt_correction_T_max     0.951
_exptl_special_details
;
;
_diffrn_ambient_temperature     296(2)
_diffrn_radiation_type     MoK\a
_diffrn_radiation_wavelength     0.71073
_diffrn_radiation_source     'fine-focus sealed tube'
_diffrn_radiation_monochromator     graphite
_diffrn_measurement_device_type     'Bruker Kappa APEXII CCD'
_diffrn_measurement_method     \w
_diffrn_detector_area_resol_mean     7.50
_diffrn_reflns_number     15673
_diffrn_reflns_av_R_equivalents     0.0300
_diffrn_reflns_av_sigmaI/netI     0.0399
_diffrn_reflns_theta_min     3.10
_diffrn_reflns_theta_max     28.26
_diffrn_reflns_theta_full     28.26
_diffrn_measured_fraction_theta_max     0.995
_diffrn_measured_fraction_theta_full     0.995
_diffrn_reflns_limit_h_min     -17
_diffrn_reflns_limit_h_max     16
_diffrn_reflns_limit_k_min     -16
_diffrn_reflns_limit_k_max     13
_diffrn_reflns_limit_l_min     -24
_diffrn_reflns_limit_l_max     18
_diffrn_standards_number     0
_diffrn_standards_interval_count     ?
_diffrn_standards_interval_time     ?
_diffrn_standards_decay_%     ?
_refine_special_details
;
Refinement of <i>F</i>^2^ against ALL reflections. The weighted <i>R</i>-factor
<i>wR</i> and goodness of fit <i>S</i> are based on <i>F</i>^2^, conventional
<i>R</i>-factors <i>R</i> are based on <i>F</i>, with <i>F</i> set to zero for
negative <i>F</i>^2^. The threshold expression of <i>F</i>^2^ >
\s(<i>F</i>^2^) is used only for calculating <i>R</i>-factors(gt) <i>etc</i>.
and is not relevant to the choice of reflections for refinement.
<i>R</i>-factors based on <i>F</i>^2^ are statistically about twice as large
as those based on <i>F</i>, and <i>R</i>- factors based on ALL data will be
even larger.
;
_reflns_number_total     4051
_reflns_number_gt     2321
_reflns_threshold_expression     I>2\s(I)
_refine_ls_structure_factor_coef     Fsqd
_refine_ls_matrix_type     full
_refine_ls_R_factor_all     0.1223
_refine_ls_R_factor_gt     0.0690
_refine_ls_wR_factor_gt     0.1672
_refine_ls_wR_factor_ref     0.2019
_refine_ls_goodness_of_fit_ref     1.037
_refine_ls_restrained_S_all     1.159
_refine_ls_number_reflns     4051
_refine_ls_number_parameters     242
_refine_ls_number_restraints     46
_refine_ls_hydrogen_treatment     constr
_refine_ls_weighting_scheme     calc
_refine_ls_weighting_details
         'calc w=1/[\s^2^(Fo^2^)+(0.0768P)^2^+2.2770P] where P=(Fo^2^+2Fc^2^)/3'
_atom_sites_solution_hydrogens     geom
_atom_sites_solution_primary     direct
_atom_sites_solution_secondary     difmap
_refine_ls_shift/su_max     0.000
_refine_ls_shift/su_mean     0.000
_refine_diff_density_max     0.615
_refine_diff_density_min     -0.393
loop_
    _atom_type_symbol
    _atom_type_description
    _atom_type_scat_dispersion_real
    _atom_type_scat_dispersion_imag
    _atom_type_scat_source
    'C' 'C' 0.0033 0.0016
                         'International Tables Vol C Tables 4.2.6.8 and 6.1.1.4'
    'H' 'H' 0.0000 0.0000
                         'International Tables Vol C Tables 4.2.6.8 and 6.1.1.4'
    'N' 'N' 0.0061 0.0033
                         'International Tables Vol C Tables 4.2.6.8 and 6.1.1.4'
    'O' 'O' 0.0106 0.0060
                         'International Tables Vol C Tables 4.2.6.8 and 6.1.1.4'
    'S' 'S' 0.1246 0.1234
                         'International Tables Vol C Tables 4.2.6.8 and 6.1.1.4'
    'F' 'F' 0.0171 0.0103
                         'International Tables Vol C Tables 4.2.6.8 and 6.1.1.4'
_computing_data_collection     'APEX2 (Bruker, 2009)'
_computing_cell_refinement     'SAINT (Bruker, 2009)'
_computing_data_reduction     'SAINT (Bruker, 2009)'
_computing_structure_solution     'SHELXS97 (Sheldrick, 2008)'
_computing_structure_refinement     'SHELXL97 (Sheldrick, 2008)'
_computing_molecular_graphics
                  'ORTEP-3 for Windows (Farrugia, 1997) and PLATON (Spek, 2009)'
_computing_publication_material
                                'WinGX (Farrugia, 1999) and PLATON (Spek, 2009)'
loop_
    _atom_site_type_symbol
    _atom_site_label
    _atom_site_fract_x
    _atom_site_fract_y
    _atom_site_fract_z
    _atom_site_U_iso_or_equiv
    _atom_site_adp_type
    _atom_site_calc_flag
    _atom_site_refinement_flags
    _atom_site_occupancy
    _atom_site_disorder_assembly
    _atom_site_disorder_group
    S S1 0.12312(12) -0.17880(9) -0.07998(6) 0.1023(5) Uani d . 1 . .
    O O1 0.13028(17) 0.12230(19) -0.19341(11) 0.0617(6) Uani d . 1 . .
    O O2A 0.1645(8) -0.0082(5) 0.1781(4) 0.098(3) Uani d PD 0.642(10) A 1
    C C16A 0.1209(8) 0.0557(10) 0.2175(6) 0.110(3) Uani d PD 0.642(10) A 1
    F F1A 0.1590(10) 0.1485(9) 0.2063(6) 0.142(4) Uani d PDU 0.642(10) A 1
    F F2A 0.0226(6) 0.0520(8) 0.2108(9) 0.256(8) Uani d PDU 0.642(10) A 1
    F F3A 0.1494(6) 0.0461(6) 0.2903(2) 0.143(3) Uani d PDU 0.642(10) A 1
    O O2B 0.1302(18) 0.0168(10) 0.1743(8) 0.146(9) Uani d PD 0.358(10) A 2
    C C16B 0.1390(16) 0.0527(18) 0.2389(9) 0.110(3) Uani d PD 0.358(10) A 2
    F F1B 0.1175(18) 0.1457(16) 0.2154(13) 0.155(9) Uani d PDU 0.358(10) A 2
    F F2B 0.230(2) 0.0142(14) 0.246(2) 0.42(2) Uani d PDU 0.358(10) A 2
    F F3B 0.0538(17) 0.0320(11) 0.2705(9) 0.184(9) Uani d PDU 0.358(10) A 2
    C C1 0.1288(2) 0.1907(3) -0.14785(15) 0.0506(7) Uani d . 1 . .
    C C2 0.1252(2) 0.1801(2) -0.06543(13) 0.0452(7) Uani d . 1 . .
    C C3 0.1269(2) 0.2802(2) -0.03581(15) 0.0471(7) Uani d . 1 . .
    C C4 0.1262(2) 0.3187(3) 0.03511(17) 0.0596(8) Uani d . 1 . .
    H H4 0.1239 0.2771 0.0761 0.071 Uiso calc R 1 . .
    C C5 0.1289(3) 0.4203(3) 0.0433(2) 0.0715(10) Uani d . 1 . .
    H H5 0.1288 0.4474 0.0905 0.086 Uiso calc R 1 . .
    C C6 0.1319(3) 0.4826(3) -0.0170(2) 0.0729(10) Uani d . 1 . .
    H H6 0.1332 0.5509 -0.0095 0.087 Uiso calc R 1 . .
    C C7 0.1330(3) 0.4460(3) -0.0883(2) 0.0639(9) Uani d . 1 . .
    H H7 0.1351 0.4881 -0.1290 0.077 Uiso calc R 1 . .
    C C8 0.1307(2) 0.3447(3) -0.09654(16) 0.0516(7) Uani d . 1 . .
    C C9 0.1229(2) -0.0776(2) -0.02940(17) 0.0537(7) Uani d . 1 A .
    C C10A 0.1224(4) -0.1399(3) 0.0985(2) 0.0673(11) Uani d PG 0.642(10) A 1
    C C11A 0.1162(5) -0.2412(3) 0.0844(2) 0.0673(11) Uani d PG 0.642(10) A 1
    H H11A 0.1136 -0.2640 0.0360 0.081 Uiso calc PR 0.642(10) A 1
    C C12A 0.1139(4) -0.3082(3) 0.1428(3) 0.0673(11) Uani d PG 0.642(10) A 1
    H H12A 0.1098 -0.3759 0.1333 0.081 Uiso calc PR 0.642(10) A 1
    C C13A 0.1178(3) -0.2740(4) 0.2151(2) 0.0673(11) Uani d PG 0.642(10) A 1
    H H13A 0.1163 -0.3189 0.2541 0.081 Uiso calc PR 0.642(10) A 1
    C C14A 0.1240(4) -0.1728(4) 0.22919(19) 0.0673(11) Uani d PG 0.642(10) A 1
    H H14A 0.1266 -0.1500 0.2776 0.081 Uiso calc PR 0.642(10) A 1
    C C15A 0.1263(4) -0.1058(3) 0.1709(3) 0.0673(11) Uani d PGD 0.642(10) A 1
    C C10B 0.1284(4) -0.1331(4) 0.1078(3) 0.0557(16) Uani d PG 0.358(10) A 2
    C C11B 0.1090(6) -0.2343(4) 0.1039(4) 0.0557(16) Uani d PG 0.358(10) A 2
    H H11B 0.0957 -0.2637 0.0585 0.067 Uiso calc PR 0.358(10) A 2
    C C12B 0.1096(6) -0.2914(5) 0.1678(5) 0.0557(16) Uani d PG 0.358(10) A 2
    H H12B 0.0967 -0.3591 0.1652 0.067 Uiso calc PR 0.358(10) A 2
    C C13B 0.1296(5) -0.2474(6) 0.2356(4) 0.0557(16) Uani d PG 0.358(10) A 2
    H H13B 0.1300 -0.2856 0.2784 0.067 Uiso calc PR 0.358(10) A 2
    C C14B 0.1490(6) -0.1462(6) 0.2395(3) 0.0557(16) Uani d PG 0.358(10) A 2
    H H14B 0.1623 -0.1167 0.2849 0.067 Uiso calc PR 0.358(10) A 2
    C C15B 0.1484(5) -0.0890(5) 0.1756(3) 0.0557(16) Uani d PGD 0.358(10) A 2
    N N1 0.13202(18) 0.2883(2) -0.16207(12) 0.0553(7) Uani d G 1 . .
    H H1 0.1345 0.3134 -0.2057 0.066 Uiso calc R 1 . .
    N N2 0.12204(17) 0.09849(19) -0.02780(12) 0.0475(6) Uani d . 1 . .
    N N3 0.12066(19) 0.0127(2) -0.06555(13) 0.0528(7) Uani d . 1 . .
    H H3 0.1184 0.0140 -0.1130 0.063 Uiso calc R 1 . .
    N N4 0.12473(19) -0.0670(2) 0.04415(13) 0.0553(7) Uani d . 1 . .
    H H4A 0.1278 -0.0069 0.0599 0.066 Uiso calc R 1 A 1
loop_
    _atom_site_aniso_label
    _atom_site_aniso_U_11
    _atom_site_aniso_U_22
    _atom_site_aniso_U_33
    _atom_site_aniso_U_12
    _atom_site_aniso_U_13
    _atom_site_aniso_U_23
    S1 0.1630(13) 0.0717(7) 0.0722(7) -0.0081(7) 0.0368(7) -0.0177(5)
    O1 0.0676(15) 0.0853(16) 0.0323(10) -0.0031(12) 0.0074(9) -0.0023(10)
    O2A 0.190(8) 0.054(4) 0.051(3) 0.024(4) 0.019(4) 0.005(3)
    C16A 0.151(8) 0.120(6) 0.060(6) -0.030(5) -0.059(5) -0.016(5)
    F1A 0.180(11) 0.123(6) 0.123(7) -0.011(6) -0.038(7) -0.019(4)
    F2A 0.109(5) 0.203(10) 0.457(19) 0.043(5) -0.092(9) -0.163(12)
    F3A 0.179(7) 0.215(7) 0.034(2) -0.028(6) -0.003(3) -0.027(3)
    O2B 0.33(2) 0.069(7) 0.044(5) 0.121(10) 0.026(8) 0.004(4)
    C16B 0.151(8) 0.120(6) 0.060(6) -0.030(5) -0.059(5) -0.016(5)
    F1B 0.19(2) 0.112(10) 0.159(12) -0.054(10) 0.060(12) -0.080(9)
    F2B 0.42(4) 0.170(16) 0.69(5) -0.075(19) -0.42(4) 0.02(2)
    F3B 0.25(2) 0.151(10) 0.152(13) 0.005(14) 0.136(15) -0.024(10)
    C1 0.0423(16) 0.078(2) 0.0314(13) 0.0001(14) 0.0041(11) 0.0070(14)
    C2 0.0400(15) 0.0660(19) 0.0296(12) -0.0008(13) 0.0025(10) 0.0047(12)
    C3 0.0425(15) 0.0615(18) 0.0374(14) 0.0019(13) 0.0042(11) 0.0062(12)
    C4 0.068(2) 0.069(2) 0.0415(16) 0.0017(17) 0.0063(14) 0.0006(14)
    C5 0.085(3) 0.071(2) 0.059(2) 0.0015(19) 0.0102(18) -0.0106(17)
    C6 0.073(2) 0.064(2) 0.082(3) 0.0055(18) 0.0098(19) -0.0010(19)
    C7 0.059(2) 0.063(2) 0.070(2) 0.0048(16) 0.0044(16) 0.0183(17)
    C8 0.0412(16) 0.071(2) 0.0429(15) 0.0018(14) 0.0043(12) 0.0121(13)
    C9 0.0481(17) 0.064(2) 0.0486(16) -0.0024(14) 0.0112(13) -0.0015(14)
    C10A 0.0693(19) 0.073(2) 0.0594(17) -0.0060(14) 0.0037(13) 0.0070(12)
    C11A 0.0693(19) 0.073(2) 0.0594(17) -0.0060(14) 0.0037(13) 0.0070(12)
    C12A 0.0693(19) 0.073(2) 0.0594(17) -0.0060(14) 0.0037(13) 0.0070(12)
    C13A 0.0693(19) 0.073(2) 0.0594(17) -0.0060(14) 0.0037(13) 0.0070(12)
    C14A 0.0693(19) 0.073(2) 0.0594(17) -0.0060(14) 0.0037(13) 0.0070(12)
    C15A 0.0693(19) 0.073(2) 0.0594(17) -0.0060(14) 0.0037(13) 0.0070(12)
    C10B 0.050(3) 0.072(3) 0.045(2) 0.003(2) 0.0068(18) 0.020(2)
    C11B 0.050(3) 0.072(3) 0.045(2) 0.003(2) 0.0068(18) 0.020(2)
    C12B 0.050(3) 0.072(3) 0.045(2) 0.003(2) 0.0068(18) 0.020(2)
    C13B 0.050(3) 0.072(3) 0.045(2) 0.003(2) 0.0068(18) 0.020(2)
    C14B 0.050(3) 0.072(3) 0.045(2) 0.003(2) 0.0068(18) 0.020(2)
    C15B 0.050(3) 0.072(3) 0.045(2) 0.003(2) 0.0068(18) 0.020(2)
    N1 0.0531(15) 0.0783(19) 0.0344(12) 0.0027(13) 0.0047(10) 0.0154(12)
    N2 0.0452(13) 0.0629(16) 0.0345(12) -0.0010(11) 0.0049(9) 0.0009(11)
    N3 0.0606(16) 0.0635(17) 0.0342(12) -0.0020(12) 0.0057(10) -0.0019(11)
    N4 0.0656(17) 0.0577(16) 0.0427(13) -0.0005(13) 0.0059(11) 0.0042(11)
_geom_special_details
;
All e.s.d.'s (except the e.s.d. in the dihedral angle between two l.s. planes)
are estimated using the full covariance matrix. The cell e.s.d.'s are taken
into account individually in the estimation of e.s.d.'s in distances, angles
and torsion angles; correlations between e.s.d.'s in cell parameters are only
used when they are defined by crystal symmetry. An approximate (isotropic)
treatment of cell e.s.d.'s is used for estimating e.s.d.'s involving l.s.
planes.
;
loop_
    _geom_bond_atom_site_label_1
    _geom_bond_atom_site_label_2
    _geom_bond_site_symmetry_2
    _geom_bond_distance
    _geom_bond_publ_flag
    S1 C9 . 1.643(3) ?
    O1 C1 . 1.237(4) ?
    O2A C16A . 1.263(12) ?
    O2A C15A . 1.418(8) ?
    C16A F2A . 1.331(12) ?
    C16A F1A . 1.367(13) ?
    C16A F3A . 1.380(9) ?
    O2B C16B . 1.271(17) ?
    O2B C15B . 1.448(11) ?
    C16B F3B . 1.314(19) ?
    C16B F2B . 1.337(19) ?
    C16B F1B . 1.35(2) ?
    C1 N1 . 1.342(4) ?
    C1 C2 . 1.500(4) ?
    C2 N2 . 1.295(4) ?
    C2 C3 . 1.452(4) ?
    C3 C4 . 1.385(4) ?
    C3 C8 . 1.403(4) ?
    C4 C5 . 1.377(5) ?
    C4 H4 . 0.9300 ?
    C5 C6 . 1.378(5) ?
    C5 H5 . 0.9300 ?
    C6 C7 . 1.383(5) ?
    C6 H6 . 0.9300 ?
    C7 C8 . 1.373(5) ?
    C7 H7 . 0.9300 ?
    C8 N1 . 1.409(4) ?
    C9 N4 . 1.340(4) ?
    C9 N3 . 1.382(4) ?
    C10A C11A . 1.3900 ?
    C10A C15A . 1.3900 ?
    C10A N4 . 1.391(4) ?
    C11A C12A . 1.3900 ?
    C11A H11A . 0.9300 ?
    C12A C13A . 1.3900 ?
    C12A H12A . 0.9300 ?
    C13A C14A . 1.3900 ?
    C13A H13A . 0.9300 ?
    C14A C15A . 1.3900 ?
    C14A H14A . 0.9300 ?
    C10B C11B . 1.3900 ?
    C10B C15B . 1.3900 ?
    C10B N4 . 1.457(4) ?
    C11B C12B . 1.3900 ?
    C11B H11B . 0.9300 ?
    C12B C13B . 1.3900 ?
    C12B H12B . 0.9300 ?
    C13B C14B . 1.3900 ?
    C13B H13B . 0.9300 ?
    C14B C15B . 1.3900 ?
    C14B H14B . 0.9300 ?
    N1 H1 . 0.8600 ?
    N2 N3 . 1.342(3) ?
    N3 H3 . 0.8600 ?
    N4 H4A . 0.8600 ?
loop_
    _geom_angle_atom_site_label_1
    _geom_angle_atom_site_label_2
    _geom_angle_atom_site_label_3
    _geom_angle_site_symmetry_1
    _geom_angle_site_symmetry_3
    _geom_angle
    _geom_angle_publ_flag
    C16A O2A C15A . . 121.0(9) ?
    O2A C16A F2A . . 112.7(9) ?
    O2A C16A F1A . . 111.4(11) ?
    F2A C16A F1A . . 113.3(11) ?
    O2A C16A F3A . . 110.2(10) ?
    F2A C16A F3A . . 111.1(10) ?
    F1A C16A F3A . . 97.1(9) ?
    C16B O2B C15B . . 110.1(16) ?
    O2B C16B F3B . . 103.8(18) ?
    O2B C16B F2B . . 91.6(18) ?
    F3B C16B F2B . . 133(3) ?
    O2B C16B F1B . . 92.5(15) ?
    F3B C16B F1B . . 98(2) ?
    F2B C16B F1B . . 126(2) ?
    O1 C1 N1 . . 127.0(3) ?
    O1 C1 C2 . . 126.4(3) ?
    N1 C1 C2 . . 106.5(3) ?
    N2 C2 C3 . . 126.5(2) ?
    N2 C2 C1 . . 127.2(3) ?
    C3 C2 C1 . . 106.2(2) ?
    C4 C3 C8 . . 119.7(3) ?
    C4 C3 C2 . . 133.7(3) ?
    C8 C3 C2 . . 106.6(2) ?
    C5 C4 C3 . . 118.2(3) ?
    C5 C4 H4 . . 120.9 ?
    C3 C4 H4 . . 120.9 ?
    C4 C5 C6 . . 121.4(3) ?
    C4 C5 H5 . . 119.3 ?
    C6 C5 H5 . . 119.3 ?
    C5 C6 C7 . . 121.6(4) ?
    C5 C6 H6 . . 119.2 ?
    C7 C6 H6 . . 119.2 ?
    C8 C7 C6 . . 117.1(3) ?
    C8 C7 H7 . . 121.5 ?
    C6 C7 H7 . . 121.5 ?
    C7 C8 C3 . . 122.1(3) ?
    C7 C8 N1 . . 128.8(3) ?
    C3 C8 N1 . . 109.1(3) ?
    N4 C9 N3 . . 112.2(3) ?
    N4 C9 S1 . . 130.0(3) ?
    N3 C9 S1 . . 117.8(2) ?
    C11A C10A C15A . . 120.0 ?
    C11A C10A N4 . . 124.4(3) ?
    C15A C10A N4 . . 115.6(3) ?
    C10A C11A C12A . . 120.0 ?
    C10A C11A H11A . . 120.0 ?
    C12A C11A H11A . . 120.0 ?
    C13A C12A C11A . . 120.0 ?
    C13A C12A H12A . . 120.0 ?
    C11A C12A H12A . . 120.0 ?
    C12A C13A C14A . . 120.0 ?
    C12A C13A H13A . . 120.0 ?
    C14A C13A H13A . . 120.0 ?
    C13A C14A C15A . . 120.0 ?
    C13A C14A H14A . . 120.0 ?
    C15A C14A H14A . . 120.0 ?
    C14A C15A C10A . . 120.0 ?
    C14A C15A O2A . . 122.7(4) ?
    C10A C15A O2A . . 114.1(5) ?
    C11B C10B C15B . . 120.0 ?
    C11B C10B N4 . . 123.6(3) ?
    C15B C10B N4 . . 116.4(3) ?
    C12B C11B C10B . . 120.0 ?
    C12B C11B H11B . . 120.0 ?
    C10B C11B H11B . . 120.0 ?
    C13B C12B C11B . . 120.0 ?
    C13B C12B H12B . . 120.0 ?
    C11B C12B H12B . . 120.0 ?
    C12B C13B C14B . . 120.0 ?
    C12B C13B H13B . . 120.0 ?
    C14B C13B H13B . . 120.0 ?
    C13B C14B C15B . . 120.0 ?
    C13B C14B H14B . . 120.0 ?
    C15B C14B H14B . . 120.0 ?
    C14B C15B C10B . . 120.0 ?
    C14B C15B O2B . . 124.1(6) ?
    C10B C15B O2B . . 111.9(7) ?
    C1 N1 C8 . . 111.5(2) ?
    C1 N1 H1 . . 124.2 ?
    C8 N1 H1 . . 124.2 ?
    C2 N2 N3 . . 117.6(2) ?
    N2 N3 C9 . . 121.1(2) ?
    N2 N3 H3 . . 119.5 ?
    C9 N3 H3 . . 119.5 ?
    C9 N4 C10A . . 128.9(3) ?
    C9 N4 C10B . . 136.2(4) ?
    C10A N4 C10B . . 8.0(4) ?
    C9 N4 H4A . . 115.6 ?
    C10A N4 H4A . . 115.6 ?
    C10B N4 H4A . . 108.1 ?
loop_
    _geom_torsion_atom_site_label_1
    _geom_torsion_atom_site_label_2
    _geom_torsion_atom_site_label_3
    _geom_torsion_atom_site_label_4
    _geom_torsion_site_symmetry_1
    _geom_torsion_site_symmetry_2
    _geom_torsion_site_symmetry_3
    _geom_torsion_site_symmetry_4
    _geom_torsion
    _geom_torsion_publ_flag
    C15A O2A C16A F2A . . . . -40.2(14) ?
    C15A O2A C16A F1A . . . . -168.9(7) ?
    C15A O2A C16A F3A . . . . 84.6(12) ?
    C15B O2B C16B F3B . . . . -80(2) ?
    C15B O2B C16B F2B . . . . 54(2) ?
    C15B O2B C16B F1B . . . . -179.8(18) ?
    O1 C1 C2 N2 . . . . -0.7(5) ?
    N1 C1 C2 N2 . . . . -179.6(3) ?
    O1 C1 C2 C3 . . . . 178.8(3) ?
    N1 C1 C2 C3 . . . . -0.1(3) ?
    N2 C2 C3 C4 . . . . 0.4(5) ?
    C1 C2 C3 C4 . . . . -179.2(3) ?
    N2 C2 C3 C8 . . . . 179.8(3) ?
    C1 C2 C3 C8 . . . . 0.2(3) ?
    C8 C3 C4 C5 . . . . 0.3(5) ?
    C2 C3 C4 C5 . . . . 179.6(3) ?
    C3 C4 C5 C6 . . . . 0.3(5) ?
    C4 C5 C6 C7 . . . . -0.5(6) ?
    C5 C6 C7 C8 . . . . 0.2(5) ?
    C6 C7 C8 C3 . . . . 0.4(5) ?
    C6 C7 C8 N1 . . . . -179.4(3) ?
    C4 C3 C8 C7 . . . . -0.6(4) ?
    C2 C3 C8 C7 . . . . 179.9(3) ?
    C4 C3 C8 N1 . . . . 179.2(3) ?
    C2 C3 C8 N1 . . . . -0.3(3) ?
    C15A C10A C11A C12A . . . . 0.0 ?
    N4 C10A C11A C12A . . . . -179.7(4) ?
    C10A C11A C12A C13A . . . . 0.0 ?
    C11A C12A C13A C14A . . . . 0.0 ?
    C12A C13A C14A C15A . . . . 0.0 ?
    C13A C14A C15A C10A . . . . 0.0 ?
    C13A C14A C15A O2A . . . . -158.6(7) ?
    C11A C10A C15A C14A . . . . 0.0 ?
    N4 C10A C15A C14A . . . . 179.8(4) ?
    C11A C10A C15A O2A . . . . 160.3(6) ?
    N4 C10A C15A O2A . . . . -19.9(6) ?
    C16A O2A C15A C14A . . . . -67.6(12) ?
    C16A O2A C15A C10A . . . . 132.6(8) ?
    C15B C10B C11B C12B . . . . 0.0 ?
    N4 C10B C11B C12B . . . . -177.1(2) ?
    C10B C11B C12B C13B . . . . 0.0 ?
    C11B C12B C13B C14B . . . . 0.0 ?
    C12B C13B C14B C15B . . . . 0.0 ?
    C13B C14B C15B C10B . . . . 0.0 ?
    C13B C14B C15B O2B . . . . 155.7(14) ?
    C11B C10B C15B C14B . . . . 0.0 ?
    N4 C10B C15B C14B . . . . 177.3(2) ?
    C11B C10B C15B O2B . . . . -158.5(12) ?
    N4 C10B C15B O2B . . . . 18.8(12) ?
    C16B O2B C15B C14B . . . . 16(3) ?
    C16B O2B C15B C10B . . . . 173.1(16) ?
    O1 C1 N1 C8 . . . . -179.0(3) ?
    C2 C1 N1 C8 . . . . -0.1(3) ?
    C7 C8 N1 C1 . . . . -179.9(3) ?
    C3 C8 N1 C1 . . . . 0.3(3) ?
    C3 C2 N2 N3 . . . . 179.8(3) ?
    C1 C2 N2 N3 . . . . -0.8(4) ?
    C2 N2 N3 C9 . . . . 176.3(3) ?
    N4 C9 N3 N2 . . . . 1.1(4) ?
    S1 C9 N3 N2 . . . . -178.9(2) ?
    N3 C9 N4 C10A . . . . 176.6(3) ?
    S1 C9 N4 C10A . . . . -3.5(5) ?
    N3 C9 N4 C10B . . . . -179.2(4) ?
    S1 C9 N4 C10B . . . . 0.7(6) ?
    C11A C10A N4 C9 . . . . -0.9(5) ?
    C15A C10A N4 C9 . . . . 179.4(3) ?
    C11A C10A N4 C10B . . . . -159(3) ?
    C15A C10A N4 C10B . . . . 21(2) ?
    C11B C10B N4 C9 . . . . -14.8(5) ?
    C15B C10B N4 C9 . . . . 168.0(4) ?
    C11B C10B N4 C10A . . . . 10(2) ?
    C15B C10B N4 C10A . . . . -168(3) ?
loop_
    _geom_hbond_atom_site_label_D
    _geom_hbond_atom_site_label_H
    _geom_hbond_atom_site_label_A
    _geom_hbond_site_symmetry_A
    _geom_hbond_distance_DH
    _geom_hbond_distance_HA
    _geom_hbond_distance_DA
    _geom_hbond_angle_DHA
    _geom_hbond_publ_flag
    N1 H1 O1 6_554 0.86 1.99 2.841(3) 173 yes
    N3 H3 O1 . 0.86 2.07 2.748(3) 136 yes
    N4 H4A O2A . 0.86 2.20 2.607(8) 109 yes
    N4 H4A N2 . 0.86 2.13 2.583(4) 112 yes
    C11A H11A S1 . 0.93 2.40 3.096(4) 132 yes
