# Supplementary material for: 1-(2-Oxoindolin-3-yl­idene)-4-[2-(trifluoro­meth­oxy)phen­yl]thio­semi­carbazide
Source: Acta Crystallogr Sect E Struct Rep Online. 2010 Aug 28;66(Pt 9):o2447. doi: 10.1107/S1600536810034148 (PMC3008106; doi:10.1107/S1600536810034148)
Supplement: Supplementary file 2 [file e-66-o2447-Isup2.hkl]

#
# h,k,l, Fc-squared, Fo-squared, sigma(Fo-squared) and status flag
#
data_I
_shelx_title '    MR15 in P4(2)/n'
_shelx_refln_list_code          4
_shelx_F_calc_maximum      146.72
_exptl_crystal_F_000      1552.00
_reflns_d_resolution_high  0.7507
 
loop_
 _symmetry_equiv_pos_as_xyz
 'x, y, z'
 '-y, x+1/2, z+1/2'
 '-x+1/2, -y+1/2, z'
 'y+1/2, -x, z+1/2'
 '-x, -y, -z'
 'y, -x-1/2, -z-1/2'
 'x-1/2, y-1/2, -z'
 '-y-1/2, x, -z-1/2'
 
_cell_length_a    13.4746
_cell_length_b    13.4746
_cell_length_c    18.1073
_cell_angle_alpha  90.000
_cell_angle_beta   90.000
_cell_angle_gamma  90.000
 
_shelx_F_squared_multiplier     1.000
 
loop_
 _refln_index_h
 _refln_index_k
 _refln_index_l
 _refln_F_squared_calc
 _refln_F_squared_meas
 _refln_F_squared_sigma
 _refln_observed_status
   2   2   0      145.28      145.91      9.27 o
   1   3   0      619.01      469.25      8.92 o
   3   3   0     6884.85     7390.71    101.46 o
  -2   4   0     3997.60     4077.42     57.94 o
   2   4   0      516.95      458.18      9.76 o
   4   4   0      772.94      820.18     15.78 o
  -3   5   0       15.77       13.37      5.17 o
  -1   5   0        0.54       -2.69      2.69 o
   1   5   0     1410.27     1236.83     21.57 o
   3   5   0        3.21        1.19      1.00 o
   5   5   0        6.18       17.03      6.47 o
  -4   6   0      337.98      288.27     14.01 o
  -2   6   0     4368.86     4737.00     97.24 o
   0   6   0     6700.41     6075.40     85.76 o
   2   6   0     7473.05     7036.51    139.07 o
   4   6   0     1266.33     1324.55     16.38 o
   6   6   0      152.48      168.35      7.62 o
  -5   7   0        1.82        5.17      6.68 o
  -3   7   0      225.58      182.41     12.72 o
  -1   7   0      127.48      195.34     13.37 o
   1   7   0     1286.93     1188.67     18.11 o
   3   7   0      357.95      451.92     17.68 o
   5   7   0       86.16       62.20      3.03 o
   7   7   0       11.69       24.43      4.31 o
  -6   8   0      128.86      107.16     12.07 o
  -4   8   0       57.97       58.43      9.92 o
  -2   8   0      266.59      230.92     15.74 o
   0   8   0    19232.49    19685.40    378.83 o
   2   8   0      861.73      849.08     25.44 o
   4   8   0      708.74      677.89     24.15 o
   6   8   0        0.07       -2.25      2.25 o
   8   8   0      767.03      803.50     18.03 o
  -7   9   0        3.92       36.46      6.02 o
  -5   9   0      213.57      162.36     16.17 o
  -3   9   0      237.72      222.30     15.31 o
  -1   9   0       39.79       41.40      9.70 o
   1   9   0     3990.18     4019.96    103.82 o
   3   9   0       14.19       12.72      7.76 o
   5   9   0      285.70      332.04     18.97 o
   7   9   0      239.05      279.65     18.33 o
   9   9   0        0.23        1.97      4.23 o
  -8  10   0       42.77       34.94      6.57 o
  -6  10   0       62.10       62.53     12.94 o
  -4  10   0       56.78       61.67     11.43 o
  -2  10   0      845.54      775.34     28.03 o
   0  10   0        6.64        5.48      3.54 o
   2  10   0     1931.09     1771.47     46.79 o
   4  10   0       14.66       11.21      9.06 o
   6  10   0        2.73       10.57      9.49 o
   8  10   0       57.91       53.69     12.72 o
  10  10   0        1.33       15.96     13.37 o
  -9  11   0      134.92       85.38     16.39 o
  -7  11   0       30.70       33.85     12.72 o
  -5  11   0     1224.56     1323.00     42.69 o
  -3  11   0       17.37       -9.49      9.49 o
  -1  11   0     1415.85     1206.57     38.38 o
   1  11   0       97.63       38.59     11.43 o
   3  11   0     1592.31     1703.34     46.36 o
   5  11   0      103.00      143.38     15.52 o
   7  11   0      281.37      216.26     18.76 o
   9  11   0        0.00       -1.94     12.72 o
  11  11   0       75.07      103.71     18.54 o
 -10  12   0       23.01       58.22     15.31 o
  -8  12   0      106.38       75.39      8.89 o
  -6  12   0      248.91      236.53     20.27 o
  -4  12   0       47.10       47.65     12.72 o
  -2  12   0       99.07       83.87     16.60 o
   0  12   0     2012.16     1964.20     69.32 o
   2  12   0       35.81       15.52     11.86 o
   4  12   0       79.04       35.58     12.07 o
   6  12   0      129.04      181.33     18.33 o
   8  12   0      147.59      104.57     16.39 o
  10  12   0       82.00       84.09     17.46 o
  12  12   0       20.55       21.99     15.96 o
 -11  13   0       17.70       38.38     15.74 o
  -9  13   0        0.02        6.90     14.01 o
  -7  13   0       72.39       68.05     17.14 o
  -5  13   0        1.85       -1.51     11.00 o
  -3  13   0       15.72       11.64     11.86 o
  -1  13   0       74.71       29.11     12.72 o
   1  13   0      526.71      583.45     27.60 o
   3  13   0        0.03       -0.22     10.13 o
   5  13   0       37.27       45.28     12.51 o
   7  13   0       19.52        3.45     12.94 o
   9  13   0        4.57      -12.72     12.72 o
  11  13   0       48.69       36.44     16.82 o
 -10  14   0        2.16       -4.96     13.15 o
  -8  14   0        1.99      -12.07     12.07 o
  -6  14   0        1.73        2.37     11.86 o
  -4  14   0       11.16       24.15     12.51 o
  -2  14   0       82.06       87.32     16.17 o
   0  14   0        7.60      -10.13     10.13 o
   2  14   0       90.85       60.59     14.01 o
   4  14   0        0.01        7.76     11.43 o
   6  14   0       15.38        9.70     11.86 o
   8  14   0        0.19      -12.29     12.29 o
  10  14   0        0.04       -7.12     13.37 o
  -9  15   0        3.49       -0.22     14.01 o
  -7  15   0       21.44        6.47     13.58 o
  -5  15   0       20.79       34.71     14.01 o
  -3  15   0       21.67       30.83     13.58 o
  -1  15   0        0.07        5.39     11.86 o
   1  15   0       19.09       34.28     12.94 o
   3  15   0        1.00        7.12     12.07 o
   5  15   0       14.85       38.16     12.94 o
   7  15   0        9.60       15.74     12.72 o
   9  15   0        3.45        7.33     14.88 o
  -8  16   0        6.19       -1.29     14.45 o
  -6  16   0        1.91      -14.23     14.23 o
  -4  16   0       11.31        9.92     14.01 o
  -2  16   0        0.22       -8.19     12.94 o
   0  16   0      666.96      733.08     36.01 o
   2  16   0       50.70       58.22     14.66 o
   4  16   0       20.96       30.19     14.01 o
   6  16   0        0.76      -11.43     12.29 o
   8  16   0        0.07       -2.37     14.88 o
  -5  17   0        0.19        2.59     15.74 o
  -3  17   0       32.20       53.26     16.82 o
  -1  17   0       28.51       18.97     15.31 o
   1  17   0       36.36       44.20     15.31 o
   3  17   0        0.01        1.08     13.15 o
   5  17   0        4.31        5.39     13.37 o
   0   2   1      114.93      102.81      2.40 o
   1   2   1      120.04      189.56      6.44 o
  -2   3   1      377.73      335.40      5.49 o
  -1   3   1     2872.68     3228.45     32.26 o
   0   3   1     7057.71     7823.62     86.39 o
   1   3   1     3609.28     3835.47     29.55 o
   2   3   1     2741.87     2771.28     22.47 o
   3   3   1     2007.83     2245.81     21.25 o
  -3   4   1      442.58      441.20      7.27 o
  -2   4   1       29.11       24.54      2.32 o
  -1   4   1     7676.90     7743.44     86.60 o
   2   4   1      539.78      647.32      7.26 o
   3   4   1      116.19       81.37      2.35 o
   4   4   1       72.24       62.02      3.21 o
  -4   5   1     1437.44     1371.80     23.93 o
  -3   5   1      541.65      588.82     13.19 o
  -2   5   1      199.61      199.01      5.12 o
  -1   5   1      299.16      335.58      8.35 o
   0   5   1      225.26      264.17      9.21 o
   1   5   1     5491.85     5822.14     54.96 o
   2   5   1      342.11      291.12      6.02 o
   3   5   1      374.49      456.29      5.77 o
   4   5   1      433.48      370.56      5.93 o
   5   5   1      380.52      446.99      9.14 o
  -5   6   1     1382.17     1520.25     22.00 o
  -4   6   1       58.65       54.93      5.70 o
  -3   6   1        0.10       -4.11      4.11 o
  -2   6   1       72.40       39.72      5.26 o
  -1   6   1     2043.48     2261.52     30.94 o
   0   6   1      304.42      294.61     10.49 o
   1   6   1     1819.71     1648.33     17.80 o
   2   6   1      304.73      315.51      9.52 o
   3   6   1     1403.76     1613.70     27.28 o
   4   6   1      442.89      399.57      5.36 o
   5   6   1       90.90      112.31      3.99 o
   6   6   1     2049.60     2024.35     30.59 o
  -6   7   1     1104.50     1337.19     20.77 o
  -5   7   1      537.86      564.46     15.17 o
  -4   7   1       51.59       56.29      6.33 o
  -3   7   1      190.07      184.70     11.10 o
  -2   7   1        0.02       -4.19      4.19 o
  -1   7   1      860.55     1029.49     20.58 o
   0   7   1     2130.60     2134.75     35.07 o
   1   7   1      275.41      287.97      5.88 o
   2   7   1     1404.49     1341.63     24.08 o
   3   7   1      686.34      892.97     18.37 o
   4   7   1      338.20      381.73      7.14 o
   5   7   1       74.09       59.71      2.54 o
   6   7   1       31.57       30.38      2.25 o
   7   7   1       47.86       40.65      4.20 o
  -7   8   1        4.33        3.09      3.88 o
  -6   8   1       66.40       58.03      5.18 o
  -5   8   1       10.51       13.69      5.63 o
  -4   8   1      482.81      458.30     25.77 o
  -3   8   1      183.21      195.56     10.90 o
  -2   8   1       14.99       -7.12      7.12 o
  -1   8   1      331.30      225.65     26.52 o
   0   8   1    21526.99    21471.16    291.35 o
   1   8   1     1584.95     1376.71     68.03 o
   2   8   1      115.34      180.62      9.67 o
   3   8   1       17.62       23.78      5.16 o
   4   8   1      647.98      661.91     28.03 o
   5   8   1       65.54       98.75      7.88 o
   6   8   1        3.80       -0.12      4.17 o
   7   8   1       16.72       22.52      2.42 o
   8   8   1        0.04       -2.98      2.98 o
  -8   9   1        0.20       -4.33      4.33 o
  -7   9   1       47.43       44.48      5.34 o
  -6   9   1        0.92       14.68      4.67 o
  -5   9   1       76.30       51.65      7.17 o
  -4   9   1        2.51       -5.55      5.55 o
  -3   9   1       28.72       -0.77      5.26 o
  -2   9   1       66.31       32.30      6.53 o
  -1   9   1        1.47       -7.86      7.98 o
   1   9   1      606.30      651.07     14.01 o
   2   9   1       94.13      106.54      6.52 o
   3   9   1       14.61        5.75      4.87 o
   4   9   1       34.09       32.58      6.09 o
   5   9   1        4.43        2.72      7.22 o
   6   9   1       89.36      116.93      9.30 o
   7   9   1       60.32       59.54      3.82 o
   8   9   1        1.67        0.91      1.81 o
   9   9   1        4.98        1.67      2.85 o
  -9  10   1       33.43       28.12      3.52 o
  -8  10   1       14.59       16.03      4.22 o
  -7  10   1        0.39       -5.04      5.04 o
  -6  10   1      240.65      242.23     21.67 o
  -5  10   1       21.77       43.65      7.93 o
  -4  10   1      186.53      169.09     11.80 o
  -3  10   1        0.42       -3.76      6.20 o
  -2  10   1       10.73        0.79      6.02 o
  -1  10   1        1.32       -5.87      5.87 o
   0  10   1      278.74      224.38      5.79 o
   1  10   1       82.04       69.45      3.42 o
   2  10   1        3.17       -4.10      8.62 o
   3  10   1       40.03       27.95      6.48 o
   4  10   1      152.61      164.67     10.80 o
   5  10   1      102.52      131.18      9.74 o
   6  10   1      402.33      411.96     16.08 o
   7  10   1       27.60       45.03      8.45 o
   8  10   1       25.12       18.38      8.23 o
   9  10   1        5.53       17.25      8.52 o
  10  10   1       29.76       28.94      9.73 o
 -10  11   1        4.97        6.38      9.42 o
  -9  11   1      104.60       82.66     11.13 o
  -8  11   1        3.64        5.63      4.66 o
  -7  11   1        9.13       -1.56      6.49 o
  -6  11   1      390.11      431.44     17.15 o
  -5  11   1       84.74       80.48      9.91 o
  -4  11   1      112.26      146.28     11.28 o
  -3  11   1        1.66       -5.41      7.12 o
  -2  11   1      256.85      339.28     14.86 o
  -1  11   1      351.06      417.12     18.22 o
   0  11   1      121.21      109.14      4.14 o
   1  11   1       13.17        3.02      4.02 o
   2  11   1      577.89      549.11     17.61 o
   3  11   1      370.35      376.74     12.12 o
   4  11   1      133.01      139.55     10.44 o
   5  11   1        8.63       16.40      7.24 o
   6  11   1      117.82      131.17     21.45 o
   7  11   1      320.27      357.12     15.70 o
   8  11   1       17.70        9.73      8.76 o
   9  11   1        0.14       -6.34      8.69 o
  10  11   1       37.64       72.96     11.43 o
  11  11   1       80.55       68.50     12.20 o
 -11  12   1        1.06       23.45     10.28 o
 -10  12   1      127.94      171.63     14.77 o
  -9  12   1       16.99       35.76      9.91 o
  -8  12   1        1.11       -6.26      8.40 o
  -7  12   1       25.34       22.84      6.58 o
  -6  12   1       55.88       67.51     10.14 o
  -5  12   1       90.59       62.23      9.76 o
  -4  12   1      105.50       87.53     10.58 o
  -3  12   1       10.43       -7.23      7.23 o
  -2  12   1      133.56       63.41     10.06 o
  -1  12   1      493.33      516.08     12.69 o
   0  12   1     3474.48     3374.57     95.19 o
   1  12   1      416.03      239.83     26.09 o
   2  12   1      232.48      189.21     20.81 o
   3  12   1        0.02       -7.01      7.01 o
   4  12   1      205.83      258.61     14.40 o
   5  12   1        0.27       -0.75     10.46 o
   6  12   1       41.14       15.78      8.00 o
   7  12   1       13.79       14.32      8.38 o
   8  12   1        0.30       -3.28      8.56 o
   9  12   1        1.01       -5.15      8.74 o
  10  12   1       14.27       10.22     10.20 o
  11  12   1       10.34        6.08      9.98 o
  12  12   1        2.05        3.53     13.26 o
 -12  13   1        0.01        0.57     15.20 o
 -11  13   1       10.59       29.63     10.75 o
 -10  13   1        1.31       12.88     10.18 o
  -9  13   1        1.82        5.86     12.94 o
  -8  13   1        0.92        0.37      8.98 o
  -7  13   1        0.34       -6.81      6.81 o
  -6  13   1       29.82       21.68      6.85 o
  -5  13   1        4.32       -1.91      8.15 o
  -4  13   1        0.25       -0.11     11.32 o
  -3  13   1        0.18       -7.69      7.69 o
  -2  13   1       97.90       50.81      6.04 o
  -1  13   1        7.41        3.21      4.20 o
   0  13   1      143.84      254.29     15.23 o
   1  13   1      411.77      485.82     33.20 o
   2  13   1       24.22       18.27      8.50 o
   3  13   1        6.30        0.43      7.93 o
   4  13   1        8.84       -6.07      6.94 o
   5  13   1       19.18       18.75      8.38 o
   6  13   1        1.04       -7.77      7.77 o
   7  13   1       16.45        8.67      8.60 o
   8  13   1        3.30       -7.62      8.28 o
   9  13   1        0.01      -12.07     12.07 o
  10  13   1       11.63        6.32     11.10 o
  11  13   1       25.96        8.69     10.49 o
  12  13   1        9.92       19.48     20.70 o
 -11  14   1        9.31       17.54     11.66 o
 -10  14   1        0.81       -0.24      9.92 o
  -9  14   1        0.14       -3.87      9.67 o
  -8  14   1        0.56        6.73      9.99 o
  -7  14   1        1.32       -6.38      8.62 o
  -6  14   1       10.56       -4.31     13.36 o
  -5  14   1        4.06        3.09      9.14 o
  -4  14   1       12.77        1.90      8.92 o
  -3  14   1        3.30        5.35      8.46 o
  -2  14   1        3.37        8.52      8.16 o
  -1  14   1        8.41       -0.75      8.08 o
   0  14   1        6.84        5.28     14.34 o
   1  14   1        1.12       16.35      8.00 o
   2  14   1       18.04       12.91      8.00 o
   3  14   1        0.03       -7.39      7.39 o
   4  14   1        0.01       -3.23      7.01 o
   5  14   1        1.02       -0.33      6.50 o
   6  14   1       30.56       18.84      8.93 o
   7  14   1        0.63       -8.01      8.01 o
   8  14   1        3.14       -5.38      8.74 o
   9  14   1        0.05       -9.38      9.38 o
  10  14   1        0.76       -8.62     10.37 o
  11  14   1        5.30        0.20     10.14 o
  -9  15   1        0.10        1.05     10.03 o
  -8  15   1        0.00       -3.97      9.51 o
  -7  15   1        0.01        5.47      9.22 o
  -6  15   1        5.53       -6.63      7.07 o
  -5  15   1       47.39       50.13     11.05 o
  -4  15   1        0.07        5.17     10.78 o
  -3  15   1        3.73        6.08      8.76 o
  -2  15   1        1.17       -2.66      8.61 o
  -1  15   1       35.93       29.05      9.66 o
   0  15   1        0.18        9.39      8.67 o
   1  15   1       26.71       16.94      8.83 o
   2  15   1       33.85       28.98      9.13 o
   3  15   1       18.33        8.41      7.93 o
   4  15   1        1.81      -12.18     12.18 o
   5  15   1        2.27       -7.47      7.47 o
   6  15   1        0.22       -5.91      5.91 o
   7  15   1        2.45       -2.48      6.48 o
   8  15   1        0.19       -9.30      9.30 o
   9  15   1        0.46       -6.42     11.32 o
  -8  16   1        5.35        7.97     11.42 o
  -7  16   1        2.93        3.71     10.27 o
  -6  16   1        0.93        3.57      9.38 o
  -5  16   1        8.68       -3.49      9.75 o
  -4  16   1        0.45       -6.53     14.55 o
  -3  16   1        0.70       -8.74      8.74 o
  -2  16   1        0.74       -9.00      9.00 o
  -1  16   1       25.36       22.62     10.59 o
   0  16   1      186.87      181.96     15.24 o
   1  16   1       99.69       93.76     12.02 o
   2  16   1       13.42       14.77      8.84 o
   3  16   1        3.45        0.92      8.08 o
   4  16   1        4.94       12.18      9.00 o
   5  16   1        0.03       -5.63      8.01 o
   6  16   1        0.05       -7.86      7.86 o
   7  16   1        0.06       -7.39     12.61 o
   8  16   1       22.58       25.21      8.85 o
  -5  17   1        2.96        3.04     10.73 o
  -4  17   1        0.29       -5.01     10.35 o
  -3  17   1        1.79       -2.24     15.63 o
  -2  17   1        9.10       11.58     10.89 o
  -1  17   1        1.87        6.88     10.25 o
   0  17   1       23.72       58.19     11.88 o
   1  17   1      192.42      239.93     31.37 o
   2  17   1        2.44        0.27      9.22 o
   3  17   1        5.23       14.99      9.91 o
   4  17   1        0.02       -4.11     13.15 o
   5  17   1       23.77       10.59     10.57 o
   1   1   2       74.09       40.66      2.02 o
  -1   2   2      226.44      199.40      7.33 o
   0   2   2        1.42        1.02      0.43 o
   1   2   2      503.37      542.60     15.83 o
   2   2   2       53.45       31.34      1.87 o
  -2   3   2     1957.96     1918.72     18.31 o
  -1   3   2     6503.52     6991.43     77.76 o
   0   3   2     1238.79     1305.96     11.24 o
   1   3   2     1313.54     1162.62      7.50 o
   2   3   2     4104.10     3940.30     27.06 o
   3   3   2     2252.53     2614.48     24.48 o
  -3   4   2     2822.39     2612.95     24.91 o
  -2   4   2     3804.60     3394.77     34.60 o
  -1   4   2     1257.56     1367.93     34.18 o
   0   4   2     5046.04     4571.05     39.80 o
   2   4   2      645.27      504.82      5.16 o
   3   4   2      960.46      950.07      9.29 o
   4   4   2     1568.69     1439.13     16.92 o
  -4   5   2        3.25        5.15      2.66 o
  -3   5   2      198.34      185.06      6.26 o
  -2   5   2     1244.38     1172.07     14.39 o
  -1   5   2       90.25       66.94      3.24 o
   0   5   2     4912.80     5137.66     44.86 o
   1   5   2      662.27      550.54      5.47 o
   2   5   2        4.37        5.89      1.14 o
   3   5   2        0.58        1.54      1.47 o
   4   5   2     1030.31      913.13     11.32 o
   5   5   2      328.87      374.62      8.56 o
  -5   6   2      149.08      194.85      8.76 o
  -4   6   2       19.70       17.44      3.36 o
  -3   6   2      106.15       79.79      8.19 o
  -2   6   2     6396.63     6332.27     89.80 o
  -1   6   2     3515.78     3602.08     43.31 o
   0   6   2     1562.00     1319.80     13.57 o
   1   6   2       32.31       15.21      1.52 o
   2   6   2     5656.15     6142.35     53.55 o
   3   6   2     3737.14     3685.44     41.97 o
   4   6   2       61.25       69.68      3.93 o
   5   6   2      193.23      226.27      5.38 o
   6   6   2        0.78        8.50      2.60 o
  -6   7   2      918.18      863.86     15.50 o
  -5   7   2        8.10        0.59      3.56 o
  -4   7   2       91.93       86.14      7.17 o
  -3   7   2      485.22      463.98     13.03 o
  -2   7   2        6.51       -5.17      5.17 o
  -1   7   2      363.32      328.17     10.97 o
   0   7   2       67.40       47.60      3.03 o
   1   7   2      459.18      443.99      7.62 o
   2   7   2       84.78       80.93      3.35 o
   3   7   2      450.33      439.86     14.01 o
   4   7   2      425.42      435.54      8.16 o
   5   7   2      179.26      198.90      6.57 o
   6   7   2       47.63       37.73      3.03 o
   7   7   2       51.25       26.68      3.12 o
  -7   8   2      122.74      183.92      8.01 o
  -6   8   2       12.63        6.19      4.10 o
  -5   8   2      201.01      312.97     11.67 o
  -4   8   2     1318.80     1412.11     27.29 o
  -3   8   2      530.29      566.54     15.69 o
  -2   8   2      418.74      311.31     11.96 o
  -1   8   2     1834.11     2200.38     38.06 o
   0   8   2       34.89       48.37      4.66 o
   1   8   2     6566.99     6557.12    120.96 o
   2   8   2      639.42      684.85      8.64 o
   3   8   2       44.01       53.75      6.31 o
   4   8   2      216.50      245.75     11.12 o
   5   8   2       74.93       95.54      4.64 o
   6   8   2       26.06       26.08      2.67 o
   7   8   2       27.33       32.58      2.63 o
   8   8   2      398.30      428.06      8.79 o
  -8   9   2       58.52       79.45      6.22 o
  -7   9   2       10.64       -5.39      5.69 o
  -6   9   2       86.12       66.03      5.70 o
  -5   9   2        2.09       -0.93      4.05 o
  -4   9   2      382.42      450.89     14.63 o
  -3   9   2       17.37       -1.11      5.48 o
  -2   9   2      315.84      235.92     11.43 o
  -1   9   2       26.26       65.82      4.78 o
   0   9   2       80.41       92.81      4.56 o
   1   9   2      198.22      183.61      7.22 o
   2   9   2       57.52       35.88      4.84 o
   3   9   2       61.82       79.34      7.18 o
   4   9   2       50.41       51.29      6.69 o
   5   9   2        6.36       -5.37      5.37 o
   6   9   2      179.55      218.15      6.36 o
   7   9   2        7.65        9.45      5.24 o
   8   9   2       98.45      126.24      3.66 o
   9   9   2        4.56       -1.96      2.85 o
  -9  10   2        0.08       -3.15      3.15 o
  -8  10   2       21.89        4.23      5.02 o
  -7  10   2        7.95       -0.64      5.01 o
  -6  10   2       26.61       25.41      7.73 o
  -5  10   2       65.07       74.65      9.38 o
  -4  10   2       28.73       14.98      7.01 o
  -3  10   2      408.16      351.28     13.86 o
  -2  10   2      497.01      536.97     18.87 o
  -1  10   2       20.64       18.01      3.14 o
   0  10   2      252.77      207.54      5.64 o
   1  10   2      298.06      328.84     11.48 o
   2  10   2      387.61      466.59     21.13 o
   3  10   2        0.34        0.65      4.61 o
   4  10   2      265.96      268.11     27.17 o
   5  10   2       27.19       21.15      6.66 o
   6  10   2       38.81       36.00      7.38 o
   7  10   2        0.04       -3.97      6.82 o
   8  10   2       59.47       75.89      9.66 o
   9  10   2       17.41       36.76      9.52 o
  10  10   2        0.18       -7.80      8.91 o
 -10  11   2      163.89      282.34     17.76 o
  -9  11   2        6.40       19.26      9.38 o
  -8  11   2       29.37       44.18     10.47 o
  -7  11   2        2.47        8.74      5.79 o
  -6  11   2       24.58       22.72     11.91 o
  -5  11   2      130.62      142.12     11.63 o
  -4  11   2       46.02       62.84      9.14 o
  -3  11   2        6.10       -6.77      6.77 o
  -2  11   2      426.25      416.80     16.08 o
  -1  11   2      295.23      352.58     10.46 o
   0  11   2       49.33       48.59      3.23 o
   1  11   2       42.83       11.21      2.57 o
   2  11   2      268.71      252.88     14.18 o
   3  11   2       46.21       35.29      6.37 o
   4  11   2       49.81       52.72      8.22 o
   5  11   2        2.46        6.62      6.94 o
   6  11   2      347.32      378.47     16.01 o
   7  11   2       54.55       88.41     10.44 o
   8  11   2       39.74       35.22      9.09 o
   9  11   2        2.42        5.20      8.46 o
  10  11   2       81.66       82.39     11.51 o
  11  11   2       49.42       62.17     11.64 o
 -11  12   2       37.95       40.84     11.05 o
 -10  12   2        8.02       17.21      9.88 o
  -9  12   2        0.38       27.54     10.13 o
  -8  12   2       63.85       77.80      9.66 o
  -7  12   2        9.33        2.81      6.24 o
  -6  12   2       24.84       23.63     10.09 o
  -5  12   2        2.47        8.32      8.53 o
  -4  12   2      123.14      148.16     28.57 o
  -3  12   2       35.28       40.64      9.05 o
  -2  12   2        3.29       -1.04      7.11 o
  -1  12   2      137.48      220.03      8.98 o
   0  12   2       36.15       26.53      8.69 o
   1  12   2      608.35      623.57     19.82 o
   2  12   2      228.96      210.24     13.39 o
   3  12   2       13.05        2.16     10.13 o
   4  12   2      103.33      137.15      9.30 o
   5  12   2        2.26       -7.31      7.31 o
   6  12   2       44.98       17.31     12.29 o
   7  12   2        8.41       -7.99      7.99 o
   8  12   2      195.00      189.26     21.45 o
   9  12   2        0.87       -6.25     12.94 o
  10  12   2       38.56       35.97     10.77 o
  11  12   2        0.05       11.97     10.12 o
  12  12   2       40.24       67.87     19.30 o
 -12  13   2        2.15       16.80     11.50 o
 -11  13   2        9.36       22.39     11.14 o
 -10  13   2       29.87       71.59     11.96 o
  -9  13   2       24.84       31.11     10.36 o
  -8  13   2       24.50       39.01     10.06 o
  -7  13   2       44.03       47.73      7.61 o
  -6  13   2       15.52       24.40      7.07 o
  -5  13   2       90.12       81.99      8.34 o
  -4  13   2       69.61       92.02     21.88 o
  -3  13   2       64.38       22.29      5.69 o
  -2  13   2       54.07       68.08      6.47 o
  -1  13   2       60.79       53.56     14.66 o
   0  13   2       46.01       35.80      8.99 o
   1  13   2       31.82       23.63      8.69 o
   2  13   2      328.68      263.84     15.06 o
   3  13   2       23.18       29.20     10.24 o
   4  13   2       66.66       57.78     12.94 o
   5  13   2        9.59        9.39      6.68 o
   6  13   2      147.43      163.66     13.03 o
   7  13   2       20.21        3.38      8.50 o
   8  13   2       48.78       48.95     15.31 o
   9  13   2        0.13       -8.84     15.09 o
  10  13   2        5.70       -4.50     12.29 o
  11  13   2        1.64        3.42     10.67 o
  12  13   2        0.99        7.62     21.56 o
 -11  14   2       11.98       17.89     11.17 o
 -10  14   2        0.03       -9.59      9.59 o
  -9  14   2        0.14       -3.82      9.66 o
  -8  14   2        1.19        1.03      9.74 o
  -7  14   2        0.05       -7.50      7.50 o
  -6  14   2        5.48       -1.98      6.87 o
  -5  14   2       29.55       44.89      8.22 o
  -4  14   2        0.41        2.79      8.74 o
  -3  14   2       45.38       32.12      9.52 o
  -2  14   2        3.45        0.63     13.48 o
  -1  14   2       27.23       51.56      9.91 o
   0  14   2        8.26       12.58      8.06 o
   1  14   2       38.11       42.95      9.22 o
   2  14   2        9.55       22.71      8.31 o
   3  14   2       36.71       30.18      8.59 o
   4  14   2        9.80        5.28      7.32 o
   5  14   2        1.44       -2.66      6.23 o
   6  14   2       28.77       22.83      8.73 o
   7  14   2        0.06       -4.22      8.83 o
   8  14   2        2.05       -6.78      8.84 o
   9  14   2        0.04       -9.11      9.11 o
  10  14   2        1.40       -6.73     10.42 o
  11  14   2       14.29       17.29     11.12 o
  -9  15   2        5.50        0.72      9.91 o
  -8  15   2        0.09       -6.22      9.13 o
  -7  15   2        0.02      -11.32     11.32 o
  -6  15   2       10.14      -10.11     10.11 o
  -5  15   2        0.18       -8.37      8.37 o
  -4  15   2        4.23        4.25     11.64 o
  -3  15   2        9.83       17.42      9.91 o
  -2  15   2        0.63        4.19      8.46 o
  -1  15   2        1.64        3.89      8.69 o
   0  15   2       31.61       22.89      8.92 o
   1  15   2        0.37        6.02      8.08 o
   2  15   2        5.72        8.35      8.22 o
   3  15   2       35.18       32.28      9.20 o
   4  15   2        9.47       13.66      8.69 o
   5  15   2       17.86        5.45      9.70 o
   6  15   2        0.35        0.98      6.88 o
   7  15   2        9.54       10.84      7.29 o
   8  15   2        0.83       -8.45      8.45 o
   9  15   2        0.44       -9.83      9.83 o
  -8  16   2        0.25        9.01     10.89 o
  -7  16   2        6.16       18.89     10.75 o
  -6  16   2        0.46       -9.66      9.66 o
  -5  16   2        4.05       -2.24      9.88 o
  -4  16   2        1.00        1.08      9.53 o
  -3  16   2        1.61        0.54      9.76 o
  -2  16   2        4.29       -9.68      9.68 o
  -1  16   2       49.34       57.17     12.12 o
   0  16   2       96.24      111.95     13.03 o
   1  16   2       75.91       59.44     10.73 o
   2  16   2        8.95       13.14      9.38 o
   3  16   2        0.18        1.16      7.99 o
   4  16   2        9.70        8.44      9.14 o
   5  16   2        0.53        4.80      8.44 o
   6  16   2        4.59        7.68      8.98 o
   7  16   2        0.41       -7.55     11.00 o
   8  16   2        6.53       -2.09      7.55 o
  -5  17   2        5.69        8.67     10.81 o
  -4  17   2        0.02        5.00     10.05 o
  -3  17   2       13.56        5.39     10.20 o
  -2  17   2        0.01        6.61     10.16 o
  -1  17   2        3.39        1.42     10.67 o
   0  17   2       42.77       40.73     11.36 o
   1  17   2       11.42        6.67      9.67 o
   2  17   2       43.69       58.02     11.41 o
   3  17   2        3.62       18.63      9.75 o
   4  17   2        1.63       -4.77      8.83 o
   5  17   2        0.13       -4.85     17.68 o
   1   1   3     3426.36     3445.59     86.44 o
  -1   2   3     6067.45     6145.78     39.85 o
   0   2   3     3516.50     3265.97     18.27 o
   1   2   3     2490.07     2498.55     14.60 o
   2   2   3     9269.25     9116.07     78.62 o
  -2   3   3     1532.53     1663.63     13.90 o
  -1   3   3      151.33      135.38      3.41 o
   1   3   3     2111.03     2389.68     13.66 o
   2   3   3      992.75      902.88      6.77 o
   3   3   3      432.21      488.07      5.28 o
  -3   4   3      124.91      154.48      3.88 o
  -2   4   3     5026.11     4969.57     44.74 o
  -1   4   3     1970.69     2102.92     20.53 o
   0   4   3       40.44       45.70      2.54 o
   1   4   3     2596.45     2232.43     14.24 o
   2   4   3     2112.03     2198.97     14.82 o
   3   4   3     2014.30     2135.82     15.73 o
   4   4   3       85.92       93.18      3.37 o
  -4   5   3     1653.27     1440.89     20.37 o
  -3   5   3       44.02       31.16      5.45 o
  -2   5   3      344.39      388.38      8.34 o
  -1   5   3        4.91        2.10      1.69 o
   0   5   3      158.91      195.96      3.94 o
   1   5   3      282.03      257.36      3.57 o
   2   5   3     3666.67     3830.16     29.66 o
   3   5   3       88.48       86.51      3.54 o
   4   5   3      110.69      123.95      3.29 o
   5   5   3       27.63       22.64      2.58 o
  -5   6   3     1894.49     2010.20     27.63 o
  -4   6   3       21.86       14.69      3.52 o
  -3   6   3     3751.29     3337.80     41.97 o
  -2   6   3      168.01      103.31      6.91 o
  -1   6   3      393.07      499.51      8.23 o
   0   6   3      408.16      507.52      7.62 o
   1   6   3     5453.25     5417.56     48.44 o
   2   6   3      140.35      140.76      5.46 o
   3   6   3      351.39      416.73      5.77 o
   4   6   3      926.33      933.64     10.00 o
   5   6   3       17.68       13.80      2.10 o
   6   6   3      638.91      814.09     11.64 o
  -6   7   3       38.00       52.67      3.70 o
  -5   7   3      217.25      233.71      8.21 o
  -4   7   3      197.39      148.43      7.91 o
  -3   7   3      783.07      766.75     15.95 o
  -2   7   3        0.39       -0.80      4.54 o
  -1   7   3      667.35      736.41     12.93 o
   0   7   3      248.96      211.79      5.23 o
   1   7   3     2171.09     2044.80     19.12 o
   2   7   3      110.86       96.62      3.84 o
   3   7   3     1335.79     1557.51     17.54 o
   4   7   3      173.20      199.64      6.36 o
   5   7   3      122.06       97.86      4.26 o
   6   7   3      126.55       82.23      3.40 o
   7   7   3      500.30      604.62     10.19 o
  -7   8   3      173.70      205.26      6.90 o
  -6   8   3       78.87       56.26      5.10 o
  -5   8   3      130.04      173.05      8.07 o
  -4   8   3      115.65      135.28      7.27 o
  -3   8   3      243.71      217.72     11.32 o
  -2   8   3      497.47      486.51     12.68 o
  -1   8   3        1.18        3.78      7.50 o
   0   8   3      341.64      405.15      8.12 o
   1   8   3      126.61      106.98      6.38 o
   2   8   3      193.04      208.27      4.81 o
   3   8   3        0.21        1.93      2.66 o
   4   8   3       75.43       85.03      4.75 o
   5   8   3      875.42      745.04     14.82 o
   6   8   3        0.69       -2.48      2.48 o
   7   8   3       84.29      107.64      5.62 o
   8   8   3       29.81       41.05      3.97 o
  -8   9   3        1.50       -2.21      3.47 o
  -7   9   3       34.50       16.77      5.86 o
  -6   9   3        7.02       11.59      4.59 o
  -5   9   3        4.19       -2.30      4.49 o
  -4   9   3        2.25        3.15      4.25 o
  -3   9   3      125.72      157.04     10.67 o
  -2   9   3      371.10      389.38     10.23 o
  -1   9   3       81.57       98.47      4.79 o
   0   9   3     3395.46     3262.82     34.52 o
   1   9   3        2.41        6.15      2.74 o
   2   9   3      606.89      599.40      8.99 o
   3   9   3       72.60       71.46     11.10 o
   4   9   3      366.21      295.10     12.03 o
   5   9   3        0.06       -2.91      2.91 o
   6   9   3      324.02      343.78     13.18 o
   7   9   3      151.83      171.89      7.08 o
   8   9   3       42.86       40.73      4.44 o
   9   9   3        1.09       11.43      3.67 o
  -9  10   3       46.88       28.44      4.34 o
  -8  10   3        0.37       -3.89      3.89 o
  -7  10   3      103.21      161.42      9.14 o
  -6  10   3       92.19      105.15      7.23 o
  -5  10   3      200.64      182.78     13.76 o
  -4  10   3       22.02       20.65      5.33 o
  -3  10   3       11.81       33.93      7.36 o
  -2  10   3        8.01        1.55      3.88 o
  -1  10   3        0.79        2.40      3.58 o
   0  10   3       16.60       12.82      2.09 o
   1  10   3       67.64       92.49      4.50 o
   2  10   3        5.17        6.91      2.42 o
   3  10   3        3.92        6.45      4.53 o
   4  10   3       33.81       39.96      6.93 o
   5  10   3      189.59      157.94     10.62 o
   6  10   3      202.81      243.79     18.11 o
   7  10   3       40.50       17.03      3.76 o
   8  10   3        0.02       -4.31      7.47 o
   9  10   3       49.57       55.19      9.59 o
  10  10   3       14.78       36.62      9.61 o
 -10  11   3       48.37       67.92     11.21 o
  -9  11   3       27.68       24.90      9.48 o
  -8  11   3        0.58        0.80      4.21 o
  -7  11   3        1.17       -3.36      5.68 o
  -6  11   3      718.52      825.70     18.40 o
  -5  11   3        1.18        9.84      5.85 o
  -4  11   3        0.83        0.63      5.68 o
  -3  11   3       73.11       47.99      6.01 o
  -2  11   3      799.22      806.60     16.43 o
  -1  11   3       16.56       29.19      4.66 o
   0  11   3      160.09      172.63      4.91 o
   1  11   3       10.16        1.34      4.24 o
   2  11   3     1027.45     1101.58     15.42 o
   3  11   3      211.95      302.82     38.14 o
   4  11   3       21.51       15.59      5.71 o
   5  11   3        0.42        3.84      7.12 o
   6  11   3      349.94      456.57     17.81 o
   7  11   3       50.20       54.71      9.66 o
   8  11   3       41.42       66.29     10.14 o
   9  11   3        6.39       12.16      9.29 o
  10  11   3      200.60      246.12     51.42 o
  11  11   3        0.81       21.11     10.58 o
 -11  12   3       22.86       29.76     10.75 o
 -10  12   3        4.39       21.69     12.40 o
  -9  12   3        6.06       -1.75      9.05 o
  -8  12   3       28.88       42.25     10.32 o
  -7  12   3       59.90       45.90      7.06 o
  -6  12   3       49.64       42.02      7.36 o
  -5  12   3       42.73       20.90      6.48 o
  -4  12   3       27.42       18.00      4.95 o
  -3  12   3        7.79       -4.72      6.61 o
  -2  12   3      136.22      158.63      8.47 o
  -1  12   3       41.57       43.56      5.08 o
   0  12   3      104.50      111.83     14.76 o
   1  12   3       69.13      124.66     18.59 o
   2  12   3       66.57       57.53      9.38 o
   3  12   3        8.50        1.94     10.57 o
   4  12   3       59.57       57.06      7.35 o
   5  12   3        6.71        0.65      7.55 o
   6  12   3        0.00       -7.47      7.47 o
   7  12   3       56.18       65.37     15.52 o
   8  12   3       14.35       19.80      9.22 o
   9  12   3        0.05       -5.44      8.87 o
  10  12   3        0.96       -8.92      8.92 o
  11  12   3        0.71        5.55     10.44 o
  12  12   3        2.98       25.08     11.27 o
 -12  13   3        0.02       24.91     11.42 o
 -11  13   3        1.33        6.71     11.75 o
 -10  13   3        7.50       37.74     10.95 o
  -9  13   3       42.74       59.15     11.58 o
  -8  13   3        1.07        1.72      8.84 o
  -7  13   3        0.50        1.99      6.51 o
  -6  13   3       82.78      101.83     17.16 o
  -5  13   3       18.63       12.60      5.25 o
  -4  13   3       17.96        2.71      7.00 o
  -3  13   3       30.19       20.14      5.44 o
  -2  13   3       57.63       52.88      5.82 o
  -1  13   3        4.12        9.96     10.67 o
   0  13   3      374.21      240.07     14.77 o
   1  13   3       67.89       53.63      9.22 o
   2  13   3        1.65        9.56      7.91 o
   3  13   3       78.42       63.50      9.37 o
   4  13   3       13.99       17.68     10.57 o
   5  13   3       35.31       30.18      6.85 o
   6  13   3        1.66        4.37      8.65 o
   7  13   3       70.84       68.86     14.99 o
   8  13   3        0.62       -8.31      8.77 o
   9  13   3       15.77        4.57      9.96 o
  10  13   3        0.47       -6.09      9.90 o
  11  13   3       26.98       19.75     11.23 o
  12  13   3        0.00       -4.25     11.97 o
 -11  14   3       53.04       62.92     12.86 o
 -10  14   3        0.40       13.44     11.13 o
  -9  14   3        2.93       11.86     10.67 o
  -8  14   3        0.02      -10.25     13.37 o
  -7  14   3       22.48        4.77      6.60 o
  -6  14   3        3.15       -0.28     11.91 o
  -5  14   3        0.23       -2.71      8.97 o
  -4  14   3       11.01        7.94      6.72 o
  -3  14   3        2.30       23.26     10.03 o
  -2  14   3       34.18       17.09      8.84 o
  -1  14   3       32.85       20.67      9.22 o
   0  14   3        0.20        6.06      7.92 o
   1  14   3        9.68       21.02     18.00 o
   2  14   3       24.41       41.98      8.77 o
   3  14   3       17.52       17.39      8.46 o
   4  14   3        7.21       10.45      7.55 o
   5  14   3       11.50       13.80     10.78 o
   6  14   3       12.59        8.58      7.13 o
   7  14   3       14.23       -0.50      8.93 o
   8  14   3        4.05       -8.69      8.69 o
   9  14   3        1.72       -2.01      9.53 o
  10  14   3        0.05       -8.67     10.29 o
  11  14   3       21.80       32.13     11.81 o
  -9  15   3        0.00        4.62      9.83 o
  -8  15   3        6.16        3.63     10.12 o
  -7  15   3        0.48        0.43      9.52 o
  -6  15   3       12.48       -6.62     11.20 o
  -5  15   3       21.14       -3.44     17.99 o
  -4  15   3       21.82       24.20      8.68 o
  -3  15   3        0.04       -8.26      8.26 o
  -2  15   3        4.15        1.40      8.76 o
  -1  15   3       22.01       11.62      8.65 o
   0  15   3        1.45       -7.82      8.28 o
   1  15   3       20.45       23.19      9.05 o
   2  15   3        3.53       10.70      8.37 o
   3  15   3        7.49       12.32     11.64 o
   4  15   3       20.23       16.97     10.03 o
   5  15   3        1.27        0.19      7.70 o
   6  15   3        0.10       -0.86     10.78 o
   7  15   3        0.36       -7.24      7.24 o
   8  15   3        9.87        5.53      7.52 o
   9  15   3        1.99       -9.85      9.85 o
  -7  16   3        0.69       15.47     10.52 o
  -6  16   3       43.55       19.95     11.10 o
  -5  16   3        1.89       -8.84      8.84 o
  -4  16   3        2.43        1.21     12.40 o
  -3  16   3        4.88      -13.37     13.37 o
  -2  16   3       38.92       36.79     10.75 o
  -1  16   3        0.06       -3.46      9.07 o
   0  16   3        9.54       14.09      9.45 o
   1  16   3       72.73      101.66     12.78 o
   2  16   3        1.49        7.63      9.29 o
   3  16   3        1.73        1.19      8.99 o
   4  16   3        2.69       -6.26     11.54 o
   5  16   3        6.98       12.68      8.73 o
   6  16   3        0.33        3.43      8.30 o
   7  16   3       22.48       34.50     14.23 o
  -5  17   3        0.15       -5.83     10.75 o
  -4  17   3        1.17       -4.30     10.42 o
  -3  17   3        0.39        1.65     10.82 o
  -2  17   3        2.43        5.25      9.83 o
  -1  17   3        5.04       -0.19      9.44 o
   0  17   3       24.02       30.18     10.56 o
   1  17   3        0.67        7.38      9.83 o
   2  17   3        3.68        6.75      9.06 o
   3  17   3        7.93       10.06      9.42 o
   4  17   3        4.17       14.85      9.45 o
   5  17   3        3.10       -3.31      8.91 o
   1   1   4     1563.14     1600.51      8.68 o
  -1   2   4     2230.28     2295.77     14.69 o
   0   2   4     5076.07     4981.43     26.30 o
   1   2   4     4166.23     3969.55     21.35 o
   2   2   4      270.34      230.00      2.51 o
  -2   3   4      711.44      662.77      6.09 o
  -1   3   4     5079.79     5062.92     35.92 o
   0   3   4      680.51      739.72      5.57 o
   1   3   4      262.63      300.27      2.67 o
   2   3   4      344.89      290.04      3.09 o
   3   3   4      559.27      671.79      5.93 o
  -3   4   4        0.53       -0.15      1.36 o
  -2   4   4      122.18      176.82      4.46 o
  -1   4   4     1470.84     1412.80     13.07 o
   0   4   4        9.61       20.62      1.35 o
   1   4   4      324.65      294.38      2.81 o
   2   4   4     1173.15     1310.86      8.63 o
   3   4   4      466.73      504.24      5.45 o
   4   4   4      368.97      304.44      4.60 o
  -4   5   4        6.07       15.16      2.49 o
  -3   5   4      127.98      191.83      8.79 o
  -2   5   4      685.50      700.09     10.29 o
  -1   5   4     1124.85     1245.63     11.17 o
   0   5   4     3279.97     3119.22     25.63 o
   1   5   4      339.44      283.03      3.81 o
   2   5   4     2425.30     2045.46     13.89 o
   3   5   4     2353.44     2502.02     20.90 o
   4   5   4      363.16      341.33      5.03 o
   5   5   4      230.75      240.61      6.30 o
  -5   6   4       30.09       21.76      3.18 o
  -4   6   4      962.67      997.58     16.21 o
  -3   6   4      273.76      341.14      7.51 o
  -2   6   4       62.19       72.52      3.83 o
  -1   6   4     2064.41     2099.65     19.00 o
   0   6   4      334.51      375.36      5.57 o
   1   6   4     1663.51     1926.44     15.56 o
   2   6   4        1.34        9.11      1.52 o
   3   6   4     1179.69     1160.56     10.18 o
   4   6   4      836.44      821.80      9.39 o
   5   6   4     2262.45     2358.08     22.36 o
   6   6   4       55.44       54.91      3.05 o
  -6   7   4      109.10       96.55      4.80 o
  -5   7   4     1342.91     1533.89     28.62 o
  -4   7   4       74.28      118.08      6.42 o
  -3   7   4       42.86       37.73      3.57 o
  -2   7   4        4.47        6.00      2.81 o
  -1   7   4      945.41     1149.34     13.01 o
   0   7   4      101.06      129.12      4.22 o
   1   7   4       40.67       35.55      2.22 o
   2   7   4        4.89       -1.21      2.38 o
   3   7   4       59.75       60.54      3.00 o
   4   7   4       89.71       86.84      3.64 o
   5   7   4       19.05       17.11      2.34 o
   6   7   4      496.56      504.90      7.51 o
   7   7   4       70.87       61.58      3.42 o
  -7   8   4       73.24       59.10      4.38 o
  -6   8   4      221.98      284.61      7.67 o
  -5   8   4      487.46      442.82     11.32 o
  -4   8   4       13.19       10.41      4.06 o
  -3   8   4      347.34      407.08      9.02 o
  -2   8   4      350.08      418.76      8.97 o
  -1   8   4      240.14      268.44      6.56 o
   0   8   4      122.79       79.81      3.37 o
   1   8   4       13.93       12.31      1.97 o
   2   8   4      115.93      102.54      4.44 o
   3   8   4      213.99      205.40      6.78 o
   4   8   4        4.45        5.07      3.15 o
   5   8   4        1.96       -3.08      3.08 o
   6   8   4      125.04      142.95     14.48 o
   7   8   4       16.84        4.02      2.29 o
   8   8   4        8.06        8.32      3.95 o
  -8   9   4      227.69      222.93      7.67 o
  -7   9   4       32.50       31.84      4.24 o
  -6   9   4      212.65      162.98     13.26 o
  -5   9   4      119.91      112.25     11.76 o
  -4   9   4      776.36      798.28     16.00 o
  -3   9   4       96.27       76.73      4.82 o
  -2   9   4        8.92        9.33      3.77 o
  -1   9   4      173.24       94.87      5.98 o
   0   9   4      303.51      343.18      9.45 o
   1   9   4      133.28      143.68      6.29 o
   2   9   4      135.85       92.62      4.09 o
   3   9   4       33.87       53.09      3.76 o
   4   9   4      755.94      787.61     18.96 o
   5   9   4      247.34      284.52      8.86 o
   6   9   4       45.65       40.61      4.45 o
   7   9   4        3.49       17.91      4.44 o
   8   9   4      177.67      227.60      7.44 o
   9   9   4       28.80       37.82      4.48 o
  -9  10   4        0.46        1.67      4.12 o
  -8  10   4        0.90       -1.81      4.02 o
  -7  10   4        0.12       -3.88      3.88 o
  -6  10   4        0.64       -4.50      4.50 o
  -5  10   4       26.86       20.21      5.30 o
  -4  10   4       23.88        8.10      4.15 o
  -3  10   4       96.31       84.77      5.24 o
  -2  10   4       18.78        8.22      3.85 o
  -1  10   4       17.26       -2.37      4.17 o
   0  10   4       30.30       20.58      2.36 o
   1  10   4      179.25      114.42      5.11 o
   2  10   4        3.16       -2.51      2.51 o
   3  10   4        7.28        3.50      3.08 o
   4  10   4        0.45       -4.84      6.84 o
   5  10   4       22.92       28.08      7.87 o
   6  10   4       50.32       66.44      4.85 o
   7  10   4       36.32       54.79      4.87 o
   8  10   4        1.62       -3.71      5.04 o
   9  10   4        0.00       -0.36      8.15 o
  10  10   4        0.03        6.25      9.92 o
 -10  11   4      230.72      283.95     29.97 o
  -9  11   4       16.52       15.58      5.86 o
  -8  11   4        2.21        3.75      4.79 o
  -7  11   4       76.95       55.94      7.17 o
  -6  11   4      412.75      501.57     14.77 o
  -5  11   4      185.06      158.51      8.78 o
  -4  11   4       14.27       17.30      4.67 o
  -3  11   4       72.50       70.16      5.59 o
  -2  11   4     1502.21     1300.64     22.10 o
  -1  11   4       93.76      116.09     11.61 o
   0  11   4      366.79      323.86      6.20 o
   1  11   4      173.22      222.67      7.02 o
   2  11   4     1260.40     1043.95     15.73 o
   3  11   4        4.29       19.24     11.88 o
   4  11   4        4.54        9.12      5.88 o
   5  11   4        2.30       10.44      7.54 o
   6  11   4      892.14      923.18     23.93 o
   7  11   4        3.27        1.66      8.08 o
   8  11   4        0.08       -0.97      8.16 o
   9  11   4       36.69       40.91     17.25 o
  10  11   4      112.14      117.62     13.02 o
  11  11   4       21.82       40.62     10.80 o
 -11  12   4        0.10       17.09     11.10 o
 -10  12   4       29.34       43.24     12.94 o
  -9  12   4       55.49       79.72     11.96 o
  -8  12   4       10.23        8.74      7.00 o
  -7  12   4        9.58        2.11      5.92 o
  -6  12   4      146.38      105.38      7.45 o
  -5  12   4        0.63        7.35      4.81 o
  -4  12   4       20.65        8.49      4.77 o
  -3  12   4        7.26       -3.65      4.05 o
  -2  12   4      113.99      187.25      9.07 o
  -1  12   4       66.72       61.67      3.98 o
   0  12   4        0.34        3.45     10.24 o
   1  12   4       29.63       48.07      8.84 o
   2  12   4        1.88        8.41      7.62 o
   3  12   4      287.27      334.63     21.56 o
   4  12   4       25.55        6.78      6.98 o
   5  12   4        5.44        4.84      6.17 o
   6  12   4        9.72       20.64      8.67 o
   7  12   4        0.54       -1.22      8.08 o
   8  12   4        5.89        7.96      8.74 o
   9  12   4       34.48       18.22      9.33 o
  10  12   4        0.71       -8.76      9.61 o
  11  12   4        0.32       -7.88      9.37 o
  12  12   4       14.03       17.72     11.21 o
 -12  13   4        4.79      -10.81     10.81 o
 -11  13   4        2.08        3.95     10.59 o
 -10  13   4        4.87       11.98      9.74 o
  -9  13   4        0.74        7.33      9.91 o
  -8  13   4        1.99        9.67      9.14 o
  -7  13   4        2.13       -5.19      5.19 o
  -6  13   4        0.03       -4.04      6.02 o
  -5  13   4       56.65       44.77      5.93 o
  -4  13   4       32.58       24.92      5.79 o
  -3  13   4        2.54        7.28      4.57 o
  -2  13   4       40.32       46.40      5.57 o
  -1  13   4      115.36      108.59     10.98 o
   0  13   4        9.56       24.58      8.61 o
   1  13   4       47.25       40.64      9.14 o
   2  13   4       11.53       24.80      7.85 o
   3  13   4        2.03       -7.98      7.98 o
   4  13   4       11.74        9.49      9.92 o
   5  13   4        8.02        6.74      7.20 o
   6  13   4        0.18       -4.54      8.48 o
   7  13   4        2.18       -5.59      8.08 o
   8  13   4        0.35       -5.34      8.13 o
   9  13   4        1.28       -2.97     18.65 o
  10  13   4        0.98       -4.09      9.53 o
  11  13   4        4.92       -4.22      9.91 o
  12  13   4        0.01      -10.28     10.28 o
 -10  14   4        3.68       12.25     10.58 o
  -9  14   4       10.95       22.81     10.65 o
  -8  14   4        1.88       -9.52      9.52 o
  -7  14   4        2.79       -5.41      6.52 o
  -6  14   4       22.54       23.72      9.30 o
  -5  14   4       38.82       51.29     10.83 o
  -4  14   4        2.35       -6.14      6.14 o
  -3  14   4        0.89       -6.24      6.24 o
  -2  14   4        0.16       -6.13      6.13 o
  -1  14   4        4.48        9.33      7.91 o
   0  14   4        8.53       12.71     12.51 o
   1  14   4        0.61       -4.31      7.17 o
   2  14   4        3.05        8.45      8.08 o
   3  14   4       17.65       15.42      8.23 o
   4  14   4        3.49       10.41      7.99 o
   5  14   4        0.05        0.86     11.00 o
   6  14   4       30.44       27.85      7.45 o
   7  14   4        2.12       -3.86      6.55 o
   8  14   4        7.20        3.79      9.76 o
   9  14   4        0.64       -9.67      9.67 o
  10  14   4        2.67       -1.07     10.52 o
  -9  15   4        2.65       -3.35     10.75 o
  -8  15   4        6.54       -2.76     10.06 o
  -7  15   4        8.31       22.87     10.60 o
  -6  15   4        8.18       -6.21      8.24 o
  -5  15   4        7.05        0.71      7.91 o
  -4  15   4        6.84       -2.81     14.99 o
  -3  15   4        4.99       -9.72     12.35 o
  -2  15   4       24.45        7.00     16.03 o
  -1  15   4        3.97        7.10      9.06 o
   0  15   4       75.52       86.88     11.28 o
   1  15   4        8.08        0.88      8.59 o
   2  15   4       23.48       14.53      8.47 o
   3  15   4        1.14        4.56     10.78 o
   4  15   4       11.96        4.83      7.85 o
   5  15   4        0.01       -0.97      8.08 o
   6  15   4       17.21        0.86     11.21 o
   7  15   4        2.07        2.97      7.51 o
   8  15   4        2.73       11.12      7.85 o
   9  15   4        5.61        0.58      7.98 o
  -7  16   4        0.01       11.49     10.75 o
  -6  16   4        0.59        4.23     10.74 o
  -5  16   4        3.77       10.95      8.40 o
  -4  16   4        3.53       -7.84     10.79 o
  -3  16   4        1.17       -6.11      9.54 o
  -2  16   4        9.04       16.03     10.03 o
  -1  16   4        5.03       -3.24      9.22 o
   0  16   4        0.81        7.69      9.51 o
   1  16   4        0.71        2.34      9.09 o
   2  16   4       42.17       52.18     10.60 o
   3  16   4       24.45       38.81     14.45 o
   4  16   4       10.75        6.46      8.91 o
   5  16   4        0.25       -1.39     16.60 o
   6  16   4       37.06       43.60     10.18 o
   7  16   4        0.05       -6.04     12.07 o
  -4  17   4        0.00       -4.45     10.74 o
  -3  17   4        0.89       -7.72      9.98 o
  -2  17   4        8.40        8.89     10.96 o
  -1  17   4       21.97       18.11     10.84 o
   0  17   4        7.89        8.40     10.28 o
   1  17   4        0.00       10.26     10.14 o
   2  17   4        8.77       20.69     10.28 o
   3  17   4        0.79        6.95     12.40 o
   4  17   4        0.01        3.17      9.53 o
   0   1   5     1991.95     1905.23     10.23 o
   1   1   5     1830.23     2048.00     10.65 o
  -1   2   5     1452.03     1386.27      8.67 o
   0   2   5     1380.38     1309.36      7.85 o
   1   2   5        7.04       -0.14      1.07 o
   2   2   5    18710.08    19500.19    368.91 o
  -2   3   5      320.98      250.50      3.18 o
  -1   3   5     2951.04     2731.00     17.64 o
   0   3   5        5.09        4.74      1.01 o
   1   3   5     1443.93     1481.97      8.86 o
   2   3   5       35.72       16.75      1.05 o
   3   3   5       30.22       21.59      1.40 o
  -3   4   5        7.18        4.44      1.75 o
  -2   4   5      665.48      612.08      6.29 o
  -1   4   5     1168.09     1094.87     13.04 o
   0   4   5       43.33       41.20      1.43 o
   1   4   5      949.09     1007.23      6.78 o
   2   4   5     1525.90     1437.64      9.12 o
   3   4   5       12.50       10.86      1.49 o
   4   4   5        2.50       14.14      1.66 o
  -4   5   5      772.85      792.51      9.02 o
  -3   5   5        4.01       -1.16      2.16 o
  -2   5   5     2058.16     1962.91     19.84 o
  -1   5   5     4326.04     4558.23     32.10 o
   0   5   5      203.43      229.52      4.13 o
   1   5   5     1423.24     1528.71     10.74 o
   2   5   5        3.85        7.59      1.46 o
   3   5   5     4386.78     4510.67     32.09 o
   4   5   5     1166.18     1232.11     10.65 o
   5   5   5     5102.18     5337.51     43.49 o
  -5   6   5      145.26      170.90      5.80 o
  -4   6   5     2076.04     2283.07     23.32 o
  -3   6   5      467.93      541.37     10.08 o
  -2   6   5     4347.00     4604.54     48.98 o
  -1   6   5       11.80       20.07      3.01 o
   0   6   5     2306.29     2219.34     19.33 o
   1   6   5      877.96      897.70      8.15 o
   2   6   5     2434.26     2998.61     19.56 o
   3   6   5        7.71        0.88      1.45 o
   4   6   5       22.09       35.99      4.03 o
   5   6   5      341.74      311.09      5.95 o
   6   6   5     1156.19     1166.69     16.06 o
  -6   7   5       21.96       10.98      2.63 o
  -5   7   5      762.84      744.55     10.81 o
  -4   7   5       68.07       65.43      4.22 o
  -3   7   5      294.11      339.13      9.58 o
  -2   7   5       74.23      127.59      4.68 o
  -1   7   5      898.67      775.56      8.29 o
   0   7   5      817.03      858.52      9.31 o
   1   7   5       63.44       32.85      2.65 o
   2   7   5      161.43      127.95      3.16 o
   3   7   5       25.18       10.60      1.72 o
   4   7   5      103.41       65.69      2.70 o
   5   7   5      454.51      440.58      7.42 o
   6   7   5       47.69       56.86      3.10 o
   7   7   5       17.55       26.83      2.92 o
  -7   8   5      104.81       82.53      5.35 o
  -6   8   5      134.13      146.69      7.62 o
  -5   8   5       56.24       26.25      4.05 o
  -4   8   5      125.93      113.83      5.87 o
  -3   8   5        9.33        5.09      3.15 o
  -2   8   5        0.82        0.32      4.45 o
  -1   8   5        0.24        1.16      2.26 o
   0   8   5      140.63      168.93      5.19 o
   1   8   5       49.56       55.18      2.87 o
   2   8   5      695.60      676.37      9.25 o
   3   8   5       85.30      133.99      5.01 o
   4   8   5      182.16      191.27      4.67 o
   5   8   5        0.55        0.84      2.42 o
   6   8   5      902.46      971.05     15.59 o
   7   8   5       13.39       12.18      2.60 o
   8   8   5       52.79       43.75      4.24 o
  -8   9   5      214.57      257.42      8.37 o
  -7   9   5        3.40        1.63      3.85 o
  -6   9   5       77.36       40.01      3.95 o
  -5   9   5      262.97      294.03      8.82 o
  -4   9   5      545.33      496.72     10.79 o
  -3   9   5       25.98       39.38      4.20 o
  -2   9   5        4.41        3.21      3.31 o
  -1   9   5       20.05       26.72      3.45 o
   0   9   5      363.42      301.80      5.91 o
   1   9   5        1.90       -2.15      2.15 o
   2   9   5       51.55       37.96      3.43 o
   3   9   5       17.01       18.52      3.40 o
   4   9   5      533.13      473.38     10.15 o
   5   9   5      253.06      279.59      8.59 o
   6   9   5       22.35       23.76      4.44 o
   7   9   5       41.31       57.17      4.15 o
   8   9   5      242.31      294.38     11.51 o
   9   9   5       22.98       41.89      4.73 o
  -9  10   5       40.87       45.32      5.15 o
  -8  10   5      163.72      195.25      8.32 o
  -7  10   5       18.64       44.10      5.18 o
  -6  10   5       53.72       46.32      5.30 o
  -5  10   5      180.86      186.60      8.07 o
  -4  10   5      145.28      171.73      7.56 o
  -3  10   5       22.13        9.63      4.01 o
  -2  10   5       53.87       52.14      4.73 o
  -1  10   5      737.94      600.11     11.78 o
   0  10   5      356.40      376.43      9.06 o
   1  10   5       16.68       26.03      2.57 o
   2  10   5      198.28      247.02      7.46 o
   3  10   5      424.80      358.67      8.61 o
   4  10   5      120.45      101.37      7.20 o
   5  10   5        2.37       17.18      6.88 o
   6  10   5      121.55      132.99      9.80 o
   7  10   5      137.62      159.50      9.72 o
   8  10   5       68.99       59.09      5.86 o
   9  10   5        9.85       -3.85     10.89 o
  10  10   5       14.40       21.55      9.79 o
 -10  11   5        0.86        5.86     26.30 o
  -9  11   5       58.77       85.17      7.48 o
  -8  11   5        4.43        5.69      4.31 o
  -7  11   5        2.53        0.67      4.26 o
  -6  11   5      182.77      203.10      9.25 o
  -5  11   5       43.63       51.34      5.60 o
  -4  11   5        4.68        0.89      4.29 o
  -3  11   5       23.31       29.00      4.65 o
  -2  11   5      485.77      600.57     12.65 o
  -1  11   5      112.45      119.87      7.05 o
   0  11   5        0.03       -3.17      3.17 o
   1  11   5       47.05       12.07      4.42 o
   2  11   5      695.11      623.23     15.82 o
   3  11   5       10.23       13.57      4.71 o
   4  11   5        1.55        5.21      5.45 o
   5  11   5      289.76      326.63     12.05 o
   6  11   5      156.76      140.10     11.23 o
   7  11   5        3.18       -1.19      7.99 o
   8  11   5        2.72        6.08      8.22 o
   9  11   5        1.53       12.95      9.06 o
  10  11   5       70.17       88.93     12.41 o
  11  11   5        2.86        2.05      9.11 o
 -11  12   5        0.17       -4.82     11.75 o
 -10  12   5        2.24       -4.64     15.58 o
  -9  12   5       45.79       34.38      7.82 o
  -8  12   5       21.40       23.89      8.00 o
  -7  12   5       19.59       30.54      4.79 o
  -6  12   5        0.09       -1.70      4.86 o
  -5  12   5       24.23       16.36      5.09 o
  -4  12   5        4.97       -3.58      4.35 o
  -3  12   5        2.71       -4.12      4.12 o
  -2  12   5       46.29       48.56      5.06 o
  -1  12   5       28.07       17.98      4.19 o
   0  12   5        0.69       18.08      7.32 o
   1  12   5        5.88        7.06      4.17 o
   2  12   5       53.26       41.54     14.55 o
   3  12   5        0.14        4.53      9.27 o
   4  12   5       15.33       21.01      7.59 o
   5  12   5       63.53       61.11      8.84 o
   6  12   5      196.68      199.80     12.33 o
   7  12   5        1.66       -8.28      8.28 o
   8  12   5        3.14       -8.56      8.56 o
   9  12   5        0.24       -8.81      8.81 o
  10  12   5       35.24       31.23     10.10 o
  11  12   5        1.22        0.61     11.00 o
  12  12   5        0.00        3.31     10.52 o
 -11  13   5        5.08       10.09     17.57 o
 -10  13   5        6.81      -11.58     11.58 o
  -9  13   5        1.89       -7.07      7.07 o
  -8  13   5        1.37       -3.02      5.30 o
  -7  13   5       20.06       12.68      4.76 o
  -6  13   5       10.61       -5.59      5.59 o
  -5  13   5       20.62       16.74      7.16 o
  -4  13   5        2.18        3.88      5.70 o
  -3  13   5        3.90        6.07      5.42 o
  -2  13   5       54.27       47.97      5.04 o
  -1  13   5        7.44        5.97      6.27 o
   0  13   5        1.88        4.88      7.31 o
   1  13   5        2.07       -2.41      6.93 o
   2  13   5        0.18       -1.68      7.24 o
   3  13   5       25.46       31.05     12.07 o
   4  13   5        0.01       -7.98      8.84 o
   5  13   5       82.07       83.42      8.26 o
   6  13   5        0.05       -4.82      6.21 o
   7  13   5       31.82       41.82      7.72 o
   8  13   5        1.79       -8.46      8.46 o
   9  13   5        0.02       -9.11      9.11 o
  10  13   5        0.60        6.74      9.98 o
  11  13   5       27.48       32.67     17.03 o
 -10  14   5        5.68        7.91     11.05 o
  -9  14   5        4.83        8.54     10.60 o
  -8  14   5       11.98       10.44      9.37 o
  -7  14   5        0.05       -5.94      6.58 o
  -6  14   5       34.95       26.38      7.45 o
  -5  14   5       31.90       16.76      7.56 o
  -4  14   5       16.10        6.07     13.56 o
  -3  14   5        0.05       -5.49      5.90 o
  -2  14   5       25.22       19.34      7.10 o
  -1  14   5       83.47       75.58      8.29 o
   0  14   5       25.00       20.76      6.85 o
   1  14   5        0.92        3.03      7.89 o
   2  14   5       45.44       62.21      9.79 o
   3  14   5       26.28       27.28      8.69 o
   4  14   5       41.28       34.50     12.07 o
   5  14   5        0.32        3.45     10.78 o
   6  14   5       41.08       41.63      7.83 o
   7  14   5       14.61       19.96      7.49 o
   8  14   5        4.56        6.09      9.11 o
   9  14   5        0.12       -9.57      9.57 o
  10  14   5        1.59        6.70     10.35 o
  -9  15   5        0.05       -9.60      9.60 o
  -8  15   5        2.23        5.95      9.98 o
  -7  15   5        1.40        6.35     10.07 o
  -6  15   5        7.15       -8.83     13.26 o
  -5  15   5       26.91       17.98      7.87 o
  -4  15   5        4.48       -0.27     11.35 o
  -3  15   5       14.55        8.13      9.62 o
  -2  15   5        3.49       -2.67      9.59 o
  -1  15   5       12.47        3.00      6.92 o
   0  15   5        1.06       -2.54      7.87 o
   1  15   5       25.17       19.72      9.14 o
   2  15   5       14.56       26.47      9.59 o
   3  15   5        0.09       -0.17      7.76 o
   4  15   5        9.14       18.11      8.92 o
   5  15   5       31.80       21.99     12.94 o
   6  15   5        4.36        6.68     11.86 o
   7  15   5        0.82       -4.53      7.02 o
   8  15   5        0.77       -6.68      7.37 o
   9  15   5        1.35       -3.55      7.62 o
  -7  16   5        1.41        6.80     11.05 o
  -6  16   5       28.07       49.92     11.74 o
  -5  16   5       21.23       -2.57     11.84 o
  -4  16   5        9.34        2.17      9.25 o
  -3  16   5        0.58       -8.74      9.49 o
  -2  16   5       17.52       32.52     10.80 o
  -1  16   5        7.29       15.76     10.78 o
   0  16   5       12.00       24.36     10.21 o
   1  16   5        7.23       12.98     18.22 o
   2  16   5       14.44       28.09      9.94 o
   3  16   5        0.88       -6.12      8.13 o
   4  16   5        0.81        5.60      9.30 o
   5  16   5        1.22        5.12      8.59 o
   6  16   5        3.44        0.00     12.72 o
   7  16   5        4.34        7.76     12.29 o
  -4  17   5        0.54       17.79     10.67 o
  -3  17   5        6.38        6.68     10.95 o
  -2  17   5        7.48       -9.73      9.73 o
  -1  17   5        0.14       14.34     10.66 o
   0  17   5        6.74       28.17     11.20 o
   1  17   5        6.10       17.11     10.29 o
   2  17   5        1.63       -5.65      9.24 o
   3  17   5        0.41        7.59      9.49 o
   4  17   5        0.84        2.38      9.52 o
   0   0   6     6786.63     6492.65     70.48 o
   0   1   6       97.52      121.22      1.74 o
   1   1   6     9643.20     9762.56     49.98 o
  -1   2   6     3210.06     3353.51     18.42 o
   0   2   6      115.97      130.48      2.22 o
   1   2   6     4556.21     4764.08     24.66 o
   2   2   6      221.02      216.64      2.48 o
  -2   3   6      667.43      816.88      6.41 o
  -1   3   6     1224.08     1351.10      9.80 o
   0   3   6       69.73       74.09      1.58 o
   1   3   6      939.98      989.33      6.00 o
   2   3   6     3062.78     3334.95     18.45 o
   3   3   6     3289.37     3296.99     24.13 o
  -3   4   6     1257.89     1410.70     12.64 o
  -2   4   6     5051.02     4747.02     29.71 o
  -1   4   6      200.67      204.15      2.92 o
   0   4   6      627.88      693.88      5.67 o
   1   4   6      349.81      338.76      3.36 o
   2   4   6       98.01       76.11      2.00 o
   3   4   6      269.76      286.71      4.11 o
   4   4   6      210.91      236.86      4.19 o
  -4   5   6      242.83      233.49      5.09 o
  -3   5   6     4128.10     4258.54     35.40 o
  -2   5   6     2215.20     2132.57     21.54 o
  -1   5   6    12205.70    12630.80     86.15 o
   0   5   6     1307.27     1546.93     12.44 o
   1   5   6      147.91      194.82      3.09 o
   2   5   6     2268.79     2054.02     13.21 o
   3   5   6     2060.47     2263.73     16.20 o
   4   5   6     1016.00     1020.07      9.50 o
   5   5   6      364.62      381.97      6.34 o
  -5   6   6      400.58      456.75      7.13 o
  -4   6   6      152.63      131.61      4.41 o
  -3   6   6      198.85      220.60      5.81 o
  -2   6   6      287.70      286.98      7.08 o
  -1   6   6      901.00      900.76      9.98 o
   0   6   6      374.81      470.14      5.88 o
   1   6   6      808.62      926.46      8.41 o
   2   6   6      439.88      441.64      4.72 o
   3   6   6      214.20      214.72      5.18 o
   4   6   6     1950.20     2115.94     17.84 o
   5   6   6      356.58      366.80      6.12 o
   6   6   6        8.14        3.19      2.32 o
  -6   7   6       16.79        9.21      2.53 o
  -5   7   6      612.49      598.00     10.14 o
  -4   7   6       25.00       19.25      3.01 o
  -3   7   6        8.12       -1.12      2.79 o
  -2   7   6       65.22       80.96      5.12 o
  -1   7   6      239.91      226.55      4.96 o
   0   7   6       33.97       27.10      2.51 o
   1   7   6      105.43      149.89      4.11 o
   2   7   6      276.56      284.44      3.91 o
   3   7   6      555.88      505.88      7.27 o
   4   7   6      438.30      458.16      6.08 o
   5   7   6      696.43      747.45     10.16 o
   6   7   6      121.31      135.78      4.52 o
   7   7   6        1.51        8.13      2.59 o
  -7   8   6        0.01       -0.10      3.82 o
  -6   8   6      335.67      276.91      7.33 o
  -5   8   6      121.03      150.18      5.89 o
  -4   8   6      497.66      492.27     10.29 o
  -3   8   6      367.41      359.56      8.68 o
  -2   8   6      125.33       94.76      6.26 o
  -1   8   6       88.15      104.51      4.38 o
   0   8   6        2.25       -0.38      2.40 o
   1   8   6       89.28       93.76      4.16 o
   2   8   6      190.89      180.01      4.12 o
   3   8   6       85.98       97.10      3.14 o
   4   8   6       18.54        7.65      2.17 o
   5   8   6      420.23      440.22      6.46 o
   6   8   6       23.57       12.27      2.35 o
   7   8   6        0.71       -3.08      3.08 o
   8   8   6       11.14        4.50      3.60 o
  -8   9   6       15.39        8.36      3.95 o
  -7   9   6        0.26       -3.57      3.57 o
  -6   9   6       61.26       47.81      4.32 o
  -5   9   6      135.55      169.66      6.69 o
  -4   9   6      114.01      146.11      6.89 o
  -3   9   6      527.81      497.93     11.11 o
  -2   9   6      317.22      289.06      8.40 o
  -1   9   6      585.75      610.80      9.40 o
   0   9   6       87.02       66.08      4.30 o
   1   9   6       41.30       38.25      3.17 o
   2   9   6      363.29      294.17      7.28 o
   3   9   6       23.67       11.38      2.68 o
   4   9   6       16.14       15.16      3.06 o
   5   9   6      279.77      282.54      6.76 o
   6   9   6       74.99       76.44      4.38 o
   7   9   6        7.03        4.21      3.23 o
   8   9   6        8.25       -1.21      4.29 o
   9   9   6        6.57        3.41      4.05 o
  -9  10   6       64.69       53.05      5.88 o
  -8  10   6       28.82       35.26      5.87 o
  -7  10   6       13.67       14.77      4.50 o
  -6  10   6      247.65      222.44      7.89 o
  -5  10   6       43.55       51.47      5.35 o
  -4  10   6      373.01      383.24     10.34 o
  -3  10   6       89.96       85.91      6.47 o
  -2  10   6      685.43      636.71     10.42 o
  -1  10   6       61.25       29.84      4.91 o
   0  10   6      460.18      385.72      7.64 o
   1  10   6       75.17      110.35      5.16 o
   2  10   6      589.68      659.95     14.29 o
   3  10   6      122.96      127.31      9.74 o
   4  10   6      851.59      857.34     14.15 o
   5  10   6       13.73        6.85      4.07 o
   6  10   6       63.65       73.07      7.07 o
   7  10   6       82.49       78.97      6.21 o
   8  10   6      196.04      177.41     16.88 o
   9  10   6        0.16       -6.01      6.01 o
  10  10   6       17.57        3.97      7.28 o
 -10  11   6      116.18      124.07     13.95 o
  -9  11   6        1.32       -0.62      6.99 o
  -8  11   6        0.29       -1.73      6.21 o
  -7  11   6       41.35       51.02      6.89 o
  -6  11   6        7.90       -3.97      3.97 o
  -5  11   6      133.75      180.47      8.62 o
  -4  11   6        0.59       -4.26      4.26 o
  -3  11   6        0.68       -0.96      4.10 o
  -2  11   6        0.21       -2.01      3.25 o
  -1  11   6       37.87       31.02      3.47 o
   0  11   6        6.53       -3.39      3.39 o
   1  11   6       44.00       51.47      3.31 o
   2  11   6        3.34       -1.72      4.02 o
   3  11   6       50.67       46.18      5.68 o
   4  11   6       74.88       80.99      5.34 o
   5  11   6       14.32        9.46      6.11 o
   6  11   6        0.00       -5.67      5.67 o
   7  11   6        0.20       -7.60      7.60 o
   8  11   6        0.07       -6.80      8.00 o
   9  11   6       46.77       69.48      8.89 o
  10  11   6       16.11        4.48      7.60 o
  11  11   6        1.06       -7.27      7.27 o
 -11  12   6       10.43       14.43     10.71 o
 -10  12   6       82.15       73.25      9.47 o
  -9  12   6       27.84       28.93      9.60 o
  -8  12   6        7.90        0.59      7.49 o
  -7  12   6        6.32        6.88      4.58 o
  -6  12   6       54.00       58.13      6.17 o
  -5  12   6      144.49      145.67     10.26 o
  -4  12   6      164.56      220.32     10.10 o
  -3  12   6        4.23       -4.05      4.17 o
  -2  12   6        4.06       -1.60      3.28 o
  -1  12   6       68.56       61.89      6.77 o
   0  12   6       33.08       36.48      5.83 o
   1  12   6        6.11       -0.96      3.81 o
   2  12   6        0.15       -0.52      5.71 o
   3  12   6       52.90       47.22     12.29 o
   4  12   6       34.13       33.69      6.60 o
   5  12   6        3.41        0.28      5.70 o
   6  12   6       71.15       66.81      7.69 o
   7  12   6        0.20        4.14      6.20 o
   8  12   6       57.90       24.55      9.44 o
   9  12   6       45.44       28.78      8.09 o
  10  12   6       16.78       23.18     10.21 o
  11  12   6        0.66        2.05      9.91 o
  12  12   6       25.87       14.12     10.74 o
 -11  13   6        4.17        3.89     10.81 o
 -10  13   6        1.21       -7.07      7.07 o
  -9  13   6        0.91      -10.16     10.16 o
  -8  13   6       63.44       87.57      8.22 o
  -7  13   6        5.29       -4.55      4.55 o
  -6  13   6        7.60       -0.45      4.96 o
  -5  13   6       67.59       65.87      6.31 o
  -4  13   6        9.53        6.66      4.79 o
  -3  13   6       92.54       59.89      5.70 o
  -2  13   6       59.01       37.89      4.98 o
  -1  13   6        0.14       -5.09      5.83 o
   0  13   6       25.95       22.21      6.62 o
   1  13   6        0.77        5.71      5.92 o
   2  13   6       10.34        3.89     11.39 o
   3  13   6       82.29       62.10     12.29 o
   4  13   6        0.66       -3.02      9.49 o
   5  13   6       20.33       13.20      6.50 o
   6  13   6        1.04       -5.10      6.19 o
   7  13   6        3.63       -2.72      6.40 o
   8  13   6        3.62       -5.22      6.72 o
   9  13   6        0.95       -8.99      9.05 o
  10  13   6       24.38       18.72     11.32 o
  11  13   6        4.10       13.14     10.52 o
 -10  14   6        0.00       -1.04     10.75 o
  -9  14   6        0.01        2.62     10.13 o
  -8  14   6       13.04       23.43     10.25 o
  -7  14   6        5.01        2.58      5.55 o
  -6  14   6        2.96       -6.46      6.46 o
  -5  14   6       15.13        5.28      7.19 o
  -4  14   6        2.16       -3.71      6.45 o
  -3  14   6       17.90       19.91      7.07 o
  -2  14   6        0.24        2.62      6.23 o
  -1  14   6       19.47       13.56      7.06 o
   0  14   6       57.51       80.29      8.56 o
   1  14   6       63.53       67.64     14.37 o
   2  14   6        0.38        5.35      9.92 o
   3  14   6        3.94       -4.34     11.80 o
   4  14   6        6.89        3.67     10.35 o
   5  14   6       33.45       26.95     12.29 o
   6  14   6        0.41       -2.52      6.59 o
   7  14   6        1.21       -1.43      7.08 o
   8  14   6        6.19       15.81      7.54 o
   9  14   6        1.56       -4.68      7.23 o
  10  14   6       17.75        9.43     10.67 o
  -8  15   6        0.16       10.95     11.21 o
  -7  15   6        5.90       16.42      7.68 o
  -6  15   6        0.04        0.30      7.70 o
  -5  15   6       13.39       19.93      8.41 o
  -4  15   6       11.44       13.29      7.54 o
  -3  15   6        0.17       -6.16      6.16 o
  -2  15   6        1.02       -9.83      9.83 o
  -1  15   6       24.29       17.00     10.43 o
   0  15   6       39.69       51.23     14.76 o
   1  15   6        6.35       -4.00      7.92 o
   2  15   6        6.62       -2.17      7.92 o
   3  15   6        6.48       15.63      8.69 o
   4  15   6        0.96       -0.72      7.85 o
   5  15   6       11.75       11.86     12.72 o
   6  15   6        1.51       -3.45     11.64 o
   7  15   6       11.33       10.78      7.71 o
   8  15   6       10.55        9.15      7.64 o
  -6  16   6        0.60        5.74     15.20 o
  -5  16   6        2.94       -0.19     10.05 o
  -4  16   6        4.38        7.72     10.16 o
  -3  16   6        0.06       -3.05      9.66 o
  -2  16   6       28.03       45.61     11.36 o
  -1  16   6        1.10       12.13     18.54 o
   0  16   6       14.63       24.40      9.75 o
   1  16   6       10.35       -0.88      8.77 o
   2  16   6       20.89       10.42      9.29 o
   3  16   6        0.10        0.01      8.76 o
   4  16   6       11.81       19.41     12.40 o
   5  16   6        0.78        3.27      8.98 o
   6  16   6       35.25       29.75     13.37 o
  -3  17   6        0.49        0.65     10.42 o
  -2  17   6        4.77       15.81     10.93 o
  -1  17   6        1.52        9.81     15.20 o
   0  17   6        7.58       15.05     11.03 o
   1  17   6        6.78       14.23     10.36 o
   2  17   6        0.67        7.70     10.14 o
   3  17   6        6.71        7.22      9.45 o
   0   1   7      524.87      480.84      3.45 o
   1   1   7     4013.50     4081.01     19.87 o
  -1   2   7     1841.92     1923.80     10.97 o
   0   2   7      639.14      646.07      4.56 o
   1   2   7       64.90      113.28      1.86 o
   2   2   7     1821.06     1908.17     11.38 o
  -2   3   7        4.94        0.33      1.21 o
  -1   3   7       29.50       33.39      1.71 o
   0   3   7      516.24      493.60      4.38 o
   1   3   7    10014.80     9570.52     52.73 o
   2   3   7      385.55      502.11      4.27 o
   3   3   7     3742.02     4000.40     25.81 o
  -3   4   7      876.90      996.17     10.00 o
  -2   4   7        4.20       -1.45      1.45 o
  -1   4   7      900.84      843.39      7.49 o
   0   4   7     1270.19     1296.94      9.17 o
   1   4   7        6.52        1.81      1.03 o
   2   4   7      691.06      676.55      5.58 o
   3   4   7      982.25      912.16      8.35 o
   4   4   7      144.68      152.49      4.11 o
  -4   5   7      285.88      396.47      6.06 o
  -3   5   7       24.08       18.60      2.24 o
  -2   5   7     1112.06     1165.21     11.39 o
  -1   5   7      115.60      104.66      4.27 o
   0   5   7       17.00       19.04      1.82 o
   1   5   7      932.87      983.99      9.49 o
   2   5   7      160.95      152.90      3.00 o
   3   5   7      776.37      828.93      7.57 o
   4   5   7       88.12      101.19      4.92 o
   5   5   7     1887.04     2000.54     17.54 o
  -5   6   7      558.15      645.59      8.81 o
  -4   6   7      255.52      231.04      6.04 o
  -3   6   7       12.43       16.37      2.84 o
  -2   6   7       89.39       92.02      4.15 o
  -1   6   7      997.61      915.68     10.21 o
   0   6   7      501.34      611.95      7.70 o
   1   6   7       74.76       65.22      2.55 o
   2   6   7       21.17       21.53      1.68 o
   3   6   7      640.24      637.15      6.51 o
   4   6   7        9.10        6.75      2.05 o
   5   6   7        4.44        5.31      2.20 o
   6   6   7      253.42      248.20      5.65 o
  -6   7   7        0.37       -0.74      2.90 o
  -5   7   7      227.18      236.98      6.52 o
  -4   7   7      328.18      338.15      7.34 o
  -3   7   7      229.77      189.52      6.92 o
  -2   7   7      539.91      636.74      8.92 o
  -1   7   7       26.46       22.94      2.43 o
   0   7   7      540.24      554.62      8.19 o
   1   7   7     1830.04     1902.07     18.02 o
   2   7   7       86.24       64.84      2.63 o
   3   7   7      799.98      767.05      8.78 o
   4   7   7       48.00       37.44      2.58 o
   5   7   7        0.38       -1.29      2.03 o
   6   7   7       28.18       41.52      3.06 o
   7   7   7      193.68      173.15      5.51 o
  -7   8   7      162.63      214.73      7.24 o
  -6   8   7       80.01       87.36      4.74 o
  -5   8   7       11.77        3.25      3.08 o
  -4   8   7        0.04       -2.79      2.79 o
  -3   8   7      159.44      140.40      6.14 o
  -2   8   7       14.34       12.09      2.78 o
  -1   8   7      217.47      193.79      5.11 o
   0   8   7     1105.30     1068.07     12.91 o
   1   8   7      964.37      903.18     12.92 o
   2   8   7        0.25        1.02      1.97 o
   3   8   7      549.68      519.97      7.18 o
   4   8   7       18.72       21.36      2.52 o
   5   8   7       97.32       88.91      3.49 o
   6   8   7      135.59      102.23      4.14 o
   7   8   7      351.33      405.86      8.77 o
   8   8   7        8.10        5.34      3.75 o
  -8   9   7      179.84      183.99      7.39 o
  -7   9   7        4.86        0.72      3.69 o
  -6   9   7       57.55       26.37      3.97 o
  -5   9   7       41.05       29.13      4.55 o
  -4   9   7       89.36       76.86      4.65 o
  -3   9   7       41.94       38.47      4.42 o
  -2   9   7      113.85      103.76      4.74 o
  -1   9   7      313.57      273.49      6.77 o
   0   9   7       35.19       49.04      3.46 o
   1   9   7      118.26      101.76      5.07 o
   2   9   7      609.06      489.77      8.84 o
   3   9   7       44.06       31.80      3.65 o
   4   9   7      153.96      119.21      4.54 o
   5   9   7      464.97      393.98      6.63 o
   6   9   7      103.15       98.15      5.09 o
   7   9   7        1.14       -3.38      3.38 o
   8   9   7       15.86       27.53      5.17 o
   9   9   7       26.13       22.23      4.51 o
  -9  10   7       47.23       59.62      8.29 o
  -8  10   7       70.38       51.31      5.05 o
  -7  10   7      197.61      310.99      8.85 o
  -6  10   7      197.36      229.61      8.20 o
  -5  10   7      645.75      637.05     11.75 o
  -4  10   7       91.79       84.74      8.56 o
  -3  10   7      345.85      328.29      9.69 o
  -2  10   7      277.25      294.48      7.89 o
  -1  10   7      961.67     1058.21     14.16 o
   0  10   7      283.91      333.80      8.76 o
   1  10   7      597.60      668.93     11.30 o
   2  10   7      311.02      300.15     10.41 o
   3  10   7      709.40      715.50     11.81 o
   4  10   7        7.71       13.41      3.93 o
   5  10   7      194.30      209.75      7.13 o
   6  10   7      167.82      178.14      8.45 o
   7  10   7      150.51      121.63      6.54 o
   8  10   7       99.31       95.28      6.42 o
   9  10   7        0.61       -4.20      5.13 o
  10  10   7      131.20       95.75      9.20 o
 -10  11   7        1.86        4.74      7.70 o
  -9  11   7        0.74       -2.64      5.35 o
  -8  11   7      144.39      229.64      9.53 o
  -7  11   7       17.51       14.28      4.61 o
  -6  11   7       14.14        6.35      5.36 o
  -5  11   7      113.71       87.23      5.61 o
  -4  11   7      247.33      239.57     10.67 o
  -3  11   7       87.57       90.81      7.28 o
  -2  11   7       69.03       24.83      3.75 o
  -1  11   7       58.45       60.14      4.98 o
   0  11   7      631.81      720.48     11.27 o
   1  11   7        9.08        7.40      3.01 o
   2  11   7       31.98       30.41      5.07 o
   3  11   7        4.44       -1.62      4.40 o
   4  11   7       46.04       41.48      4.46 o
   5  11   7      186.87      150.90      8.56 o
   6  11   7       66.06       57.91      6.39 o
   7  11   7       26.72       22.68      7.15 o
   8  11   7      245.03      301.48     13.23 o
   9  11   7       18.00        3.87      7.44 o
  10  11   7        1.24        0.98      7.65 o
  11  11   7        7.05       -4.81      8.67 o
 -11  12   7       18.68       22.44     21.78 o
 -10  12   7        9.52        1.67     10.99 o
  -9  12   7        1.46        5.93      7.55 o
  -8  12   7       52.57       46.31      5.49 o
  -7  12   7        3.62        3.91      5.28 o
  -6  12   7        8.82        6.32      4.46 o
  -5  12   7       62.88       44.85      5.78 o
  -4  12   7       33.70       29.42      7.41 o
  -3  12   7        5.00        6.44      3.71 o
  -2  12   7        4.14        5.43      3.46 o
  -1  12   7      303.75      269.30      9.44 o
   0  12   7      300.14      300.54      7.61 o
   1  12   7       10.78        1.43      5.87 o
   2  12   7        8.47        0.63      6.68 o
   3  12   7      118.25       87.21      9.60 o
   4  12   7       83.13       90.02     10.13 o
   5  12   7        8.25        4.67      5.19 o
   6  12   7        0.59       -4.28      5.12 o
   7  12   7      115.94      108.80      7.75 o
   8  12   7        5.88       -1.31      8.64 o
   9  12   7        1.30       -7.17      7.17 o
  10  12   7        7.39       17.51      9.98 o
  11  12   7       47.94       63.73     12.07 o
  12  12   7        1.73       -0.37     10.80 o
 -11  13   7        8.33        4.30     10.67 o
 -10  13   7        0.13       -3.11     10.75 o
  -9  13   7        1.30       -7.14      7.14 o
  -8  13   7       24.38       20.52      6.13 o
  -7  13   7        5.55        8.39      4.82 o
  -6  13   7       11.50       -1.19      4.43 o
  -5  13   7        0.92       -4.60      4.60 o
  -4  13   7       14.95       13.52      5.51 o
  -3  13   7        9.96        9.69      4.56 o
  -2  13   7        6.54        8.73      4.34 o
  -1  13   7      141.57      155.33      9.98 o
   0  13   7       18.24       23.15      6.47 o
   1  13   7        0.34       -3.58      5.89 o
   2  13   7       29.34       16.61      7.27 o
   3  13   7        1.34       -1.11      7.09 o
   4  13   7        0.50       -3.53      7.12 o
   5  13   7       13.32       -0.42      5.39 o
   6  13   7        2.99       -5.29      5.29 o
   7  13   7        6.14        5.78      6.57 o
   8  13   7        6.41        4.76      6.91 o
   9  13   7        1.37        9.59      7.31 o
  10  13   7       28.00       22.84     11.08 o
  11  13   7        0.45       10.18     10.66 o
  -9  14   7       15.79       18.31     11.19 o
  -8  14   7        0.06       14.56     10.57 o
  -7  14   7        9.38       31.01      6.34 o
  -6  14   7        6.68       11.08      5.79 o
  -5  14   7       10.68       15.19     12.68 o
  -4  14   7       30.61       42.05     12.50 o
  -3  14   7       13.53       -2.11      6.64 o
  -2  14   7       13.83       -1.48      7.27 o
  -1  14   7       22.33       25.26      7.13 o
   0  14   7        6.18       -5.50      6.29 o
   1  14   7       34.91       28.10      7.23 o
   2  14   7       26.36       17.75      6.88 o
   3  14   7       11.56       11.25      6.67 o
   4  14   7       31.53       20.91     11.64 o
   5  14   7        2.51       21.56     12.07 o
   6  14   7        5.59       13.21      6.85 o
   7  14   7        1.33       -0.36      6.85 o
   8  14   7        0.08        3.75      7.23 o
   9  14   7        8.72       -2.89      7.32 o
  -8  15   7        0.00       -2.74     10.28 o
  -7  15   7        6.63       16.09      7.94 o
  -6  15   7        4.31       -2.50      7.37 o
  -5  15   7        0.32        0.01     10.27 o
  -4  15   7        0.91       -6.76      6.76 o
  -3  15   7        3.13       -3.10      7.69 o
  -2  15   7       12.09        1.91      7.29 o
  -1  15   7        3.33       -4.21      8.26 o
   0  15   7       12.61       15.70      8.93 o
   1  15   7        0.35        0.73      8.08 o
   2  15   7       11.42        4.28      8.77 o
   3  15   7        9.40        2.69      8.00 o
   4  15   7        3.97       -7.82      7.82 o
   5  15   7        9.06        6.68     11.64 o
   6  15   7       19.83       20.05     12.94 o
   7  15   7        1.93       -7.00      7.00 o
   8  15   7        5.05        4.02      8.71 o
  -6  16   7        9.48       16.73      8.29 o
  -5  16   7        0.23        6.44     10.44 o
  -4  16   7       11.91       21.45     11.20 o
  -3  16   7       22.88       31.88     10.78 o
  -2  16   7        6.67        7.99     10.01 o
  -1  16   7        4.69        8.95      9.78 o
   0  16   7        0.64       -8.74      8.74 o
   1  16   7        7.57       24.51     10.52 o
   2  16   7        9.32       24.03      9.70 o
   3  16   7        0.03       -8.06      8.06 o
   4  16   7        4.67       18.55      9.68 o
   5  16   7       26.70       53.17     10.88 o
   6  16   7        0.50        7.76     12.94 o
  -2  17   7        0.05        6.47     15.74 o
  -1  17   7        9.12       20.98     11.28 o
   0  17   7        0.41        6.26      9.68 o
   1  17   7        8.05       28.93     10.66 o
   2  17   7       13.07       11.99     10.06 o
   0   1   8      766.30      706.91      5.64 o
   1   1   8     1070.36     1167.97      7.65 o
  -1   2   8     4753.24     4754.52     28.69 o
   0   2   8        9.95        3.26      1.42 o
   1   2   8       98.82       56.77      1.63 o
   2   2   8      155.45      150.61      2.62 o
  -2   3   8     6468.42     7095.43     47.25 o
  -1   3   8     3826.66     4221.71     29.15 o
   0   3   8      135.63      196.28      3.16 o
   1   3   8      741.29      842.98      7.20 o
   2   3   8     1510.23     1560.31     10.34 o
   3   3   8       22.86       15.59      1.59 o
  -3   4   8       44.52       45.70      2.53 o
  -2   4   8       61.36       61.49      2.50 o
  -1   4   8      462.40      404.28      5.47 o
   0   4   8     3506.35     3708.72     27.03 o
   1   4   8      823.02      996.83      8.69 o
   2   4   8      124.08       93.23      2.96 o
   3   4   8       32.12       27.90      1.91 o
   4   4   8       84.30       81.57      2.84 o
  -4   5   8      222.28      160.09      4.96 o
  -3   5   8      842.61      786.85      8.99 o
  -2   5   8      795.11      821.75     11.56 o
  -1   5   8      188.45      200.63      3.91 o
   0   5   8       20.01        8.65      1.71 o
   1   5   8     2670.13     2477.05     17.59 o
   2   5   8     4610.16     4706.07     29.86 o
   3   5   8       57.32       44.71      2.49 o
   4   5   8      178.93      145.40      4.08 o
   5   5   8       59.52       38.83      2.68 o
  -5   6   8      187.09      168.75      6.35 o
  -4   6   8       72.53      105.58      4.63 o
  -3   6   8     1454.25     1606.34     16.13 o
  -2   6   8      419.88      365.73      5.69 o
  -1   6   8        0.10        3.18      1.83 o
   0   6   8      530.80      549.39      7.38 o
   1   6   8     1286.91     1549.76     13.93 o
   2   6   8      341.32      258.63      3.92 o
   3   6   8       18.66       48.16      2.24 o
   4   6   8      184.19      176.43      3.85 o
   5   6   8      530.10      594.96      8.38 o
   6   6   8        5.20        3.12      2.91 o
  -6   7   8      207.07      225.65      6.85 o
  -5   7   8       43.55       46.20      3.75 o
  -4   7   8        7.96        5.91      2.84 o
  -3   7   8      292.37      382.68      7.00 o
  -2   7   8      270.28      241.75      5.13 o
  -1   7   8      204.64      167.52      4.75 o
   0   7   8      244.69      218.99      4.99 o
   1   7   8        8.82       20.25      2.38 o
   2   7   8      279.29      240.64      5.28 o
   3   7   8      191.64      180.90      3.94 o
   4   7   8       39.57       43.29      2.49 o
   5   7   8      351.20      345.75      5.63 o
   6   7   8      448.95      461.57      8.36 o
   7   7   8        1.56       -1.72      3.33 o
  -7   8   8      445.82      498.08     10.35 o
  -6   8   8       67.72       52.46      4.36 o
  -5   8   8      108.16      116.41      5.42 o
  -4   8   8        1.57        0.22      3.08 o
  -3   8   8      731.15      774.76     10.39 o
  -2   8   8      139.39       97.51      4.45 o
  -1   8   8        2.99        2.04      2.45 o
   0   8   8      312.93      337.71      7.83 o
   1   8   8      287.04      331.98      6.89 o
   2   8   8      216.54      196.73      6.20 o
   3   8   8      136.61      161.89      4.77 o
   4   8   8       39.21       44.10      3.00 o
   5   8   8      317.00      318.09      7.61 o
   6   8   8       24.16       32.35      3.73 o
   7   8   8       23.43       34.26      4.83 o
   8   8   8       48.32       65.55      4.90 o
  -8   9   8       74.15       98.00      5.88 o
  -7   9   8       96.65       68.63      5.11 o
  -6   9   8       25.20       23.98      4.25 o
  -5   9   8       88.96       83.74      5.03 o
  -4   9   8        3.29       -2.03      3.47 o
  -3   9   8       93.31       94.02      4.45 o
  -2   9   8      163.86      156.59      6.08 o
  -1   9   8       72.87       85.12      4.41 o
   0   9   8      599.61      601.59     11.18 o
   1   9   8      529.47      512.96      9.95 o
   2   9   8        4.24        3.71      3.36 o
   3   9   8       27.08       26.52      3.65 o
   4   9   8      197.34      235.78      5.82 o
   5   9   8      106.09       92.23      4.78 o
   6   9   8      173.71      191.66      6.04 o
   7   9   8        0.50        7.58      3.71 o
   8   9   8      230.89      326.08     12.81 o
   9   9   8       44.95       45.66      5.10 o
  -9  10   8      366.48      469.86     11.16 o
  -8  10   8        3.32        9.58      4.63 o
  -7  10   8       15.50       22.45      4.76 o
  -6  10   8        6.74        5.28      4.29 o
  -5  10   8       63.58       44.61      4.80 o
  -4  10   8       21.35       16.54      4.14 o
  -3  10   8      167.39      190.15      7.12 o
  -2  10   8      127.78      120.79      5.51 o
  -1  10   8       87.96       69.50      4.50 o
   0  10   8       50.53       24.41      3.77 o
   1  10   8       41.58       44.17      4.17 o
   2  10   8      184.38      163.53      9.55 o
   3  10   8       22.58       13.99      4.86 o
   4  10   8       13.93        7.56      3.89 o
   5  10   8       28.43       19.78      3.05 o
   6  10   8       53.35       47.00      4.83 o
   7  10   8      155.64      160.50      8.15 o
   8  10   8       73.73       74.92      8.62 o
   9  10   8       68.45       61.82      9.60 o
  10  10   8        0.31        1.41      8.36 o
 -10  11   8       97.90       71.36      9.07 o
  -9  11   8        7.26       19.22      7.22 o
  -8  11   8       52.52       49.80      7.25 o
  -7  11   8       49.12       44.87      5.23 o
  -6  11   8      127.38      116.81      6.32 o
  -5  11   8       56.76       84.10      6.43 o
  -4  11   8      163.30      156.21      6.20 o
  -3  11   8       87.47       95.52      5.99 o
  -2  11   8       53.27       56.18      4.52 o
  -1  11   8      375.69      346.49      8.34 o
   0  11   8       45.58       44.82      5.22 o
   1  11   8      162.63      117.75      5.37 o
   2  11   8       33.81       22.65      5.07 o
   3  11   8      121.45       97.75      6.75 o
   4  11   8      325.26      273.82      9.80 o
   5  11   8       17.57       21.01      5.39 o
   6  11   8       53.97       65.86      5.28 o
   7  11   8       93.02       78.86      5.62 o
   8  11   8        7.41        8.59      9.05 o
   9  11   8        6.03       -6.86      6.86 o
  10  11   8       35.90       34.33      8.51 o
  11  11   8        5.62       11.97      9.90 o
 -11  12   8       29.86       60.75     22.42 o
 -10  12   8        1.33       15.96      8.00 o
  -9  12   8      134.02      201.31     30.36 o
  -8  12   8        4.47        9.51      4.93 o
  -7  12   8        6.23       -2.37      4.89 o
  -6  12   8       14.72        8.01      6.69 o
  -5  12   8       83.84      134.44      6.66 o
  -4  12   8        5.19        4.16      3.92 o
  -3  12   8       30.43       39.16      4.29 o
  -2  12   8        3.04       -3.33      3.33 o
  -1  12   8       57.31       56.59      4.39 o
   0  12   8       15.12        9.64      4.04 o
   1  12   8        0.15       -3.03      5.61 o
   2  12   8        1.01       -4.98      6.63 o
   3  12   8       96.02       95.69     10.14 o
   4  12   8       14.05        2.74      6.93 o
   5  12   8       14.47        7.64      5.32 o
   6  12   8        7.24       -5.17      5.17 o
   7  12   8        0.29       -5.21      5.21 o
   8  12   8        2.46       -5.55      5.98 o
   9  12   8        0.86       -4.98      8.65 o
  10  12   8        6.41        8.44     14.01 o
  11  12   8       18.26       10.63     10.18 o
 -10  13   8        1.35       -1.88     10.06 o
  -9  13   8       17.98        9.74     12.19 o
  -8  13   8        0.76        3.19      5.69 o
  -7  13   8        0.19       -6.23      6.23 o
  -6  13   8        3.18       -2.69      4.43 o
  -5  13   8       36.72       49.73      5.38 o
  -4  13   8       15.14        7.14      4.85 o
  -3  13   8        2.94        4.70      4.54 o
  -2  13   8       19.45       19.55      4.63 o
  -1  13   8       12.01       11.85      6.16 o
   0  13   8       29.65       32.89      8.26 o
   1  13   8       48.84       42.74      7.17 o
   2  13   8       39.79       26.51      8.95 o
   3  13   8        2.67       10.42      7.39 o
   4  13   8        2.62       -4.59      7.09 o
   5  13   8        1.63       -1.34     12.94 o
   6  13   8        0.15       -2.32      7.25 o
   7  13   8        2.02        3.19      6.26 o
   8  13   8        0.44       -6.61      6.61 o
   9  13   8        0.08        1.10      7.12 o
  10  13   8       36.16       63.10      9.10 o
  -9  14   8        2.55       16.35     10.89 o
  -8  14   8        0.20       10.23      9.74 o
  -7  14   8        3.18       10.96      7.22 o
  -6  14   8       22.32       41.35     11.12 o
  -5  14   8       69.00       54.64      7.25 o
  -4  14   8        1.30        0.88      6.96 o
  -3  14   8        1.99        0.14      6.67 o
  -2  14   8       16.41       17.77      7.09 o
  -1  14   8       58.84       54.53      8.20 o
   0  14   8        1.87       -0.99      6.66 o
   1  14   8        4.58       -6.01      6.01 o
   2  14   8       16.74       28.50      7.30 o
   3  14   8      104.32      128.13     11.81 o
   4  14   8        0.10       17.90     11.64 o
   5  14   8        0.39       12.72     11.00 o
   6  14   8        3.61       -0.22     11.00 o
   7  14   8        4.59       14.25      7.30 o
   8  14   8       10.28        7.06      7.34 o
   9  14   8       20.07       18.80      8.24 o
  -7  15   8       10.53        1.87      7.45 o
  -6  15   8        2.58       -1.84      8.09 o
  -5  15   8        1.91       -2.14      8.81 o
  -4  15   8        0.00       -2.51     11.86 o
  -3  15   8        0.87       -6.62      6.62 o
  -2  15   8       38.10       41.28     10.75 o
  -1  15   8        0.39       -5.97      8.45 o
   0  15   8        9.88        5.74      8.99 o
   1  15   8        0.17       -6.42      8.23 o
   2  15   8        7.23       10.35      8.31 o
   3  15   8        6.32       -1.52     12.94 o
   4  15   8        2.37       -7.70      7.70 o
   5  15   8        0.59      -10.78     10.78 o
   6  15   8       16.84       14.88     12.29 o
   7  15   8        0.07        7.98     12.07 o
  -5  16   8        5.05       18.58      8.22 o
  -4  16   8        2.46       -6.82     16.06 o
  -3  16   8       12.68       31.25     14.01 o
  -2  16   8        0.78        2.84     10.07 o
  -1  16   8        0.13        1.81      9.96 o
   0  16   8       35.99       45.15     11.50 o
   1  16   8       37.86       50.22     11.75 o
   2  16   8        2.66        4.96      9.76 o
   3  16   8        4.84       18.06      9.68 o
   4  16   8        2.53       -1.72      9.06 o
   5  16   8        7.56        6.27      9.16 o
   0   1   9      260.25      274.91      3.19 o
   1   1   9     2433.62     2761.16     17.29 o
  -1   2   9        9.16        9.66      1.45 o
   0   2   9      466.61      468.07      4.72 o
   1   2   9      453.75      402.09      4.24 o
   2   2   9       73.89       50.08      1.92 o
  -2   3   9      688.66      733.50      7.35 o
  -1   3   9     1415.07     1507.01     11.52 o
   0   3   9     1605.35     1619.52     12.07 o
   1   3   9     1364.92     1313.18     10.92 o
   2   3   9     1387.77     1299.94     10.04 o
   3   3   9     2019.30     2230.56     16.73 o
  -3   4   9      345.59      380.97      5.07 o
  -2   4   9        3.98        4.26      1.46 o
  -1   4   9      113.71      144.49      4.52 o
   0   4   9     3833.18     4025.04     27.99 o
   1   4   9       22.11       53.98      2.47 o
   2   4   9      120.72      121.27      3.03 o
   3   4   9     2154.61     2271.86     18.04 o
   4   4   9      109.58      109.70      4.99 o
  -4   5   9       13.27       13.26      2.40 o
  -3   5   9     1383.01     1415.79     13.79 o
  -2   5   9        1.78        3.84      1.64 o
  -1   5   9      212.15      223.93      5.00 o
   0   5   9       11.44        3.68      1.75 o
   1   5   9      285.31      377.84      5.08 o
   2   5   9      474.65      475.94      5.91 o
   3   5   9       38.58       36.52      2.32 o
   4   5   9      547.93      586.96      7.53 o
   5   5   9        0.20       -2.13      2.13 o
  -5   6   9     1137.16     1120.04     13.29 o
  -4   6   9      148.95      111.53      3.96 o
  -3   6   9      459.82      405.92      6.99 o
  -2   6   9        1.20       -1.96      1.96 o
  -1   6   9      688.61      721.68      8.39 o
   0   6   9       56.72       53.52      3.03 o
   1   6   9       43.88       37.01      2.22 o
   2   6   9       11.57        6.63      1.59 o
   3   6   9      977.67     1053.69      9.38 o
   4   6   9      148.27      168.53      4.31 o
   5   6   9       35.95       42.94      3.28 o
   6   6   9       95.32       94.76      4.71 o
  -6   7   9      166.19      228.74      7.98 o
  -5   7   9        2.73       -2.24      3.11 o
  -4   7   9      464.53      419.30      7.61 o
  -3   7   9       80.05      122.27      4.18 o
  -2   7   9      333.34      287.28      7.04 o
  -1   7   9      813.73      824.83      9.30 o
   0   7   9     1074.65      990.48     11.14 o
   1   7   9        3.38        4.38      2.31 o
   2   7   9      311.67      330.84      5.69 o
   3   7   9      123.87       93.06      3.02 o
   4   7   9      369.10      328.89      5.54 o
   5   7   9       11.25       14.88      2.75 o
   6   7   9      346.60      323.45      8.04 o
   7   7   9       27.93       29.87      4.17 o
  -7   8   9       70.39       56.42      5.21 o
  -6   8   9      318.08      296.02      8.48 o
  -5   8   9        2.74        2.69      3.47 o
  -4   8   9      126.11      104.26      4.57 o
  -3   8   9      213.23      177.35      5.33 o
  -2   8   9      524.65      470.81      7.35 o
  -1   8   9      192.21      205.77      5.17 o
   0   8   9      684.51      655.10     10.92 o
   1   8   9      426.57      357.18      6.69 o
   2   8   9      157.65      121.95      4.36 o
   3   8   9      138.52      146.40      5.07 o
   4   8   9       31.69       16.15      2.43 o
   5   8   9      117.27       99.55      4.15 o
   6   8   9      321.57      331.40      7.31 o
   7   8   9        1.02       -0.78      3.58 o
   8   8   9       15.66       10.35      4.40 o
  -8   9   9       16.98       25.85      4.84 o
  -7   9   9        3.37        7.21      4.32 o
  -6   9   9       85.81       72.41      5.27 o
  -5   9   9        4.72        7.99      3.98 o
  -4   9   9      218.27      187.36      6.52 o
  -3   9   9      284.37      260.24      7.14 o
  -2   9   9       13.96       12.38      3.23 o
  -1   9   9       26.62       21.34      3.66 o
   0   9   9      417.48      382.97      8.47 o
   1   9   9       77.90       69.53      4.78 o
   2   9   9       75.26       89.53      4.72 o
   3   9   9       29.67       15.13      2.93 o
   4   9   9      472.32      471.27      7.74 o
   5   9   9        2.24        7.34      3.27 o
   6   9   9        0.66        1.69      3.25 o
   7   9   9        0.28        1.53      4.17 o
   8   9   9       86.96       76.19      6.93 o
   9   9   9       11.83       13.54      5.52 o
  -9  10   9       36.53       36.07      7.38 o
  -8  10   9      276.67      325.22     12.39 o
  -7  10   9        9.45       19.59      4.70 o
  -6  10   9       15.23       25.12      4.70 o
  -5  10   9      927.95      986.88     15.31 o
  -4  10   9      586.78      606.99     10.25 o
  -3  10   9       76.27      116.54      5.16 o
  -2  10   9        0.47        6.07      5.15 o
  -1  10   9      573.38      552.06     13.75 o
   0  10   9      700.73      680.45     11.33 o
   1  10   9      187.61      190.12      7.45 o
   2  10   9       26.73       39.88      4.16 o
   3  10   9      577.85      655.89     15.51 o
   4  10   9       99.00      100.52      7.20 o
   5  10   9      150.35      193.14      9.02 o
   6  10   9       11.68       12.76      4.32 o
   7  10   9       29.58       43.73      5.23 o
   8  10   9        0.04       -3.76      5.12 o
   9  10   9        2.57       -2.01      5.21 o
  10  10   9        2.67        6.59      7.31 o
 -10  11   9        6.40        1.31      8.08 o
  -9  11   9       41.52       49.66      8.18 o
  -8  11   9       31.96       48.43      5.63 o
  -7  11   9        2.08       11.17      4.76 o
  -6  11   9       80.08      101.24      6.15 o
  -5  11   9       50.20       43.93      4.43 o
  -4  11   9        8.54       28.66      4.04 o
  -3  11   9        3.35        0.47      3.45 o
  -2  11   9       33.53       23.21      4.11 o
  -1  11   9        1.22       -3.44      3.44 o
   0  11   9        6.73        4.10      3.46 o
   1  11   9       62.46       66.88      5.05 o
   2  11   9        7.55       -4.36      4.36 o
   3  11   9      307.41      273.85     11.07 o
   4  11   9       39.73       45.93      8.32 o
   5  11   9       22.96       24.87      5.34 o
   6  11   9       60.16       37.97      4.91 o
   7  11   9       41.69       31.74      4.96 o
   8  11   9      114.54      114.03      7.91 o
   9  11   9       14.52       18.73      7.46 o
  10  11   9        4.29       12.91      9.57 o
  11  11   9       27.02       25.96     14.99 o
 -11  12   9       13.68       25.21     10.86 o
 -10  12   9       55.12       62.85     11.80 o
  -9  12   9       11.73       12.54      7.72 o
  -8  12   9       56.38       72.07      6.24 o
  -7  12   9        3.77        1.85      4.66 o
  -6  12   9        0.61        5.15      5.28 o
  -5  12   9        0.37        0.58      3.66 o
  -4  12   9        4.94        2.01      3.65 o
  -3  12   9        6.16       15.81      4.01 o
  -2  12   9       11.08        5.65      3.56 o
  -1  12   9       10.80       11.79      5.74 o
   0  12   9       73.93       58.40      5.08 o
   1  12   9        0.07       -5.38      5.38 o
   2  12   9       42.56       29.10      8.16 o
   3  12   9       16.42        5.12      6.77 o
   4  12   9       11.59       26.38      8.30 o
   5  12   9       10.81       14.10      5.40 o
   6  12   9        7.01        2.76      5.22 o
   7  12   9        3.64       -5.29      5.33 o
   8  12   9        0.79        4.62      6.55 o
   9  12   9        2.38       -3.68      6.92 o
  10  12   9        2.26        6.94      7.35 o
  11  12   9       11.61       25.72     12.18 o
 -10  13   9        3.89       13.40     10.74 o
  -9  13   9        0.10       -6.12      7.57 o
  -8  13   9        8.65       17.49      6.24 o
  -7  13   9        9.44       -4.73      4.73 o
  -6  13   9       12.38        7.39      4.68 o
  -5  13   9        0.05        0.60      4.45 o
  -4  13   9       57.50       48.21      5.33 o
  -3  13   9        4.22       10.22      4.98 o
  -2  13   9        7.09       -3.19      5.82 o
  -1  13   9       14.23        4.78      6.05 o
   0  13   9       40.42       45.00      9.23 o
   1  13   9       93.48       81.22     18.43 o
   2  13   9       24.24       25.69      6.71 o
   3  13   9        1.49       -7.53      8.73 o
   4  13   9       49.00       37.54     16.60 o
   5  13   9        0.18        7.76     10.13 o
   6  13   9        0.01       -6.79      6.79 o
   7  13   9        0.03       -6.13      6.13 o
   8  13   9        1.64       -6.13      6.89 o
   9  13   9        8.19        6.74      7.57 o
  10  13   9       30.05       22.20      8.29 o
  -9  14   9       15.97       26.01     13.48 o
  -8  14   9       15.87       20.51     10.82 o
  -7  14   9        0.06       12.16      7.54 o
  -6  14   9        0.10        5.18      5.02 o
  -5  14   9        4.35        2.53      6.91 o
  -4  14   9        7.71       10.41      6.47 o
  -3  14   9        1.55        4.04      6.88 o
  -2  14   9        4.54       10.49      6.86 o
  -1  14   9       11.74       11.61      6.85 o
   0  14   9        0.18        0.25      6.71 o
   1  14   9       45.11       34.15      7.38 o
   2  14   9        6.36       11.80      8.61 o
   3  14   9        0.42        6.42      8.62 o
   4  14   9        9.57       -4.96     10.35 o
   5  14   9       30.69       36.22     11.86 o
   6  14   9        0.54        2.16     10.78 o
   7  14   9       15.90        7.77      7.40 o
   8  14   9       21.84       23.05      7.70 o
   9  14   9        0.08       -0.24      9.21 o
  -7  15   9        0.89        4.35      7.64 o
  -6  15   9       23.65       14.92      6.69 o
  -5  15   9        0.10       16.93      7.67 o
  -4  15   9        0.41        2.25      7.13 o
  -3  15   9        4.23       11.30      9.55 o
  -2  15   9        0.51       -4.57      8.63 o
  -1  15   9       42.85       39.06      9.98 o
   0  15   9        7.83        6.37      9.37 o
   1  15   9        0.66       -3.02      8.84 o
   2  15   9        0.13        6.39     13.69 o
   3  15   9        0.58       -0.58      8.67 o
   4  15   9        2.48        1.57      8.74 o
   5  15   9        1.32        6.68     12.07 o
   6  15   9        9.99        0.86     11.86 o
   7  15   9        0.63        7.55     12.29 o
  -4  16   9        6.64       20.43      8.44 o
  -3  16   9       62.14       77.49     19.51 o
  -2  16   9        0.32       11.14      9.75 o
  -1  16   9        0.15        5.22     10.27 o
   0  16   9        1.05       16.72     10.51 o
   1  16   9       44.70       44.20     12.72 o
   2  16   9        1.17       10.16     19.08 o
   3  16   9       14.81       14.53     10.12 o
   4  16   9       14.46       23.98     10.21 o
   0   0  10        0.43       -0.76      2.15 o
   0   1  10      612.65      514.51      4.63 o
   1   1  10      120.08      140.42      2.82 o
  -1   2  10      218.59      159.88      3.51 o
   0   2  10       40.14       34.00      1.79 o
   1   2  10     2183.35     2403.86     15.81 o
   2   2  10      246.48      267.82      3.54 o
  -2   3  10     1028.05     1000.97      9.26 o
  -1   3  10        2.57        2.34      1.79 o
   0   3  10       32.78       24.20      2.08 o
   1   3  10     1055.16     1078.67     10.30 o
   2   3  10        7.92        8.88      1.64 o
   3   3  10     1766.58     1843.88     14.17 o
  -3   4  10      281.90      317.25      4.84 o
  -2   4  10      484.66      478.37      6.46 o
  -1   4  10     1102.51     1056.75     10.42 o
   0   4  10      255.60      264.27      4.63 o
   1   4  10       20.12       34.09      2.35 o
   2   4  10     1784.09     1732.42     17.06 o
   3   4  10        6.57       13.29      1.88 o
   4   4  10      973.55     1081.99     10.97 o
  -4   5  10       26.19       23.08      2.66 o
  -3   5  10     1107.50     1187.38     11.21 o
  -2   5  10     2742.96     2752.05     22.10 o
  -1   5  10        1.50       -1.60      2.25 o
   0   5  10      551.58      470.38      6.48 o
   1   5  10       43.79       56.79      2.75 o
   2   5  10      228.53      250.33      4.24 o
   3   5  10       19.43       26.37      2.12 o
   4   5  10      260.50      218.32      4.60 o
   5   5  10        1.58       -0.89      2.24 o
  -5   6  10       26.16       30.79      3.16 o
  -4   6  10       19.86       12.38      2.77 o
  -3   6  10       12.68        8.85      2.21 o
  -2   6  10       77.84       84.27      3.40 o
  -1   6  10      875.76      876.50      8.89 o
   0   6  10      150.87      191.81      5.41 o
   1   6  10       69.68       49.53      2.37 o
   2   6  10       79.14       68.30      3.22 o
   3   6  10      999.10      972.37      9.25 o
   4   6  10      456.73      479.31      6.84 o
   5   6  10     1319.11     1246.37     13.05 o
   6   6  10        3.64       10.97      2.81 o
  -6   7  10      739.04      737.03     11.98 o
  -5   7  10       11.26        1.43      3.07 o
  -4   7  10        0.88       -2.64      2.64 o
  -3   7  10      159.66      176.44      5.52 o
  -2   7  10      135.29       93.13      5.15 o
  -1   7  10      223.76      234.55      4.79 o
   0   7  10       62.29       64.03      2.99 o
   1   7  10       25.86       26.13      2.32 o
   2   7  10       56.05       61.80      3.04 o
   3   7  10      270.32      313.31      5.51 o
   4   7  10      272.58      261.97      5.33 o
   5   7  10       34.08       39.08      3.21 o
   6   7  10        0.47        0.36      2.77 o
   7   7  10       28.57       39.30      5.04 o
  -7   8  10       20.89       14.06      4.28 o
  -6   8  10      189.91      232.10      8.00 o
  -5   8  10       70.83      119.54      5.10 o
  -4   8  10      556.76      592.10      9.48 o
  -3   8  10      372.87      407.48      7.11 o
  -2   8  10      442.92      472.44      7.48 o
  -1   8  10      134.24      181.56      5.12 o
   0   8  10       67.15       69.79      3.35 o
   1   8  10      367.35      375.81      6.96 o
   2   8  10      558.44      509.83      7.48 o
   3   8  10      453.85      451.02      7.24 o
   4   8  10      940.97      981.08     13.73 o
   5   8  10       22.92       36.78      5.54 o
   6   8  10       71.24       52.32      3.72 o
   7   8  10       35.38       34.69      3.97 o
   8   8  10      414.42      477.53     11.67 o
  -8   9  10       10.15        8.11      4.67 o
  -7   9  10        8.47       13.99      4.47 o
  -6   9  10      313.05      282.12      8.70 o
  -5   9  10      109.93      103.33      5.10 o
  -4   9  10       58.31       89.15      4.79 o
  -3   9  10      287.70      287.87      7.63 o
  -2   9  10      435.15      392.19      8.07 o
  -1   9  10      137.45      113.30      4.88 o
   0   9  10       13.46       -0.63      2.93 o
   1   9  10       24.74       27.31      3.61 o
   2   9  10       27.72       23.27      3.57 o
   3   9  10      128.78       76.56      4.68 o
   4   9  10        0.13        1.74      3.04 o
   5   9  10        8.11        9.99      3.19 o
   6   9  10        6.16       -1.15      3.65 o
   7   9  10       53.69       59.96      5.18 o
   8   9  10       60.72       66.21      5.61 o
   9   9  10       86.21       80.32      6.89 o
  -9  10  10       28.53       33.75      6.21 o
  -8  10  10        0.54        7.66      4.78 o
  -7  10  10      131.58      164.54      7.54 o
  -6  10  10        5.57        7.84      3.92 o
  -5  10  10        0.48        6.25      3.82 o
  -4  10  10       69.85       73.87      6.57 o
  -3  10  10       71.08       53.18      4.26 o
  -2  10  10        1.25        6.41      4.04 o
  -1  10  10      298.61      312.87      7.62 o
   0  10  10      261.85      252.23      7.73 o
   1  10  10       40.10       51.07      4.82 o
   2  10  10      130.79      139.69      9.20 o
   3  10  10      125.48      115.66      7.58 o
   4  10  10      511.25      490.98     10.41 o
   5  10  10       98.01       66.48      4.57 o
   6  10  10        6.50        1.78      4.28 o
   7  10  10      128.66       97.60      6.02 o
   8  10  10      310.56      363.19      9.87 o
   9  10  10        8.18        4.23      4.72 o
  10  10  10        0.21        0.36      6.65 o
 -10  11  10        3.35       -3.51      7.16 o
  -9  11  10        4.54       -1.73      5.63 o
  -8  11  10        0.75       -1.04      4.72 o
  -7  11  10        8.82       18.94      5.00 o
  -6  11  10       28.33       24.21      4.34 o
  -5  11  10        4.35       -0.35      3.72 o
  -4  11  10        0.18       -0.72      4.84 o
  -3  11  10       24.56       27.62      3.88 o
  -2  11  10        7.90        4.97      3.36 o
  -1  11  10      235.82      227.91      8.81 o
   0  11  10       33.14       31.91      4.15 o
   1  11  10       11.43        2.21      3.48 o
   2  11  10       24.80       15.13      5.20 o
   3  11  10        1.06        2.50      6.94 o
   4  11  10        6.39       -0.55      6.55 o
   5  11  10       49.45       59.62      6.85 o
   6  11  10       59.19       47.30      5.09 o
   7  11  10       17.23        3.09      4.42 o
   8  11  10        6.25       -1.33      5.44 o
   9  11  10       44.29       60.53     10.30 o
  10  11  10        0.53       -0.97      6.77 o
  11  11  10        9.04        3.49      9.98 o
 -11  12  10        0.01      -10.05     10.05 o
 -10  12  10       13.23       23.58     10.14 o
  -9  12  10        1.91       -5.61      7.04 o
  -8  12  10       58.80       49.70      5.83 o
  -7  12  10        6.57       14.71      5.12 o
  -6  12  10        7.36        5.50      4.20 o
  -5  12  10       11.67        8.32      4.02 o
  -4  12  10        7.35        6.65      3.73 o
  -3  12  10        0.17       -3.47      3.47 o
  -2  12  10       29.13        1.31      3.71 o
  -1  12  10        2.96       11.61      4.51 o
   0  12  10       49.33       49.31      5.00 o
   1  12  10        1.33       -5.54      5.54 o
   2  12  10        1.16       10.01      7.28 o
   3  12  10       37.18       12.34      9.27 o
   4  12  10       73.14       84.17      9.59 o
   5  12  10       12.19       11.10      7.62 o
   6  12  10       30.70       20.12      5.73 o
   7  12  10        0.47       -5.99      5.99 o
   8  12  10       33.77       34.90      7.47 o
   9  12  10        5.52       16.83      7.33 o
  10  12  10       41.71       47.72      8.61 o
  11  12  10        0.89       -1.32     11.17 o
  -9  13  10        7.54       -6.66      8.95 o
  -8  13  10        3.38        4.69      7.24 o
  -7  13  10       23.61       17.57      5.18 o
  -6  13  10       15.18       13.11      5.01 o
  -5  13  10        9.39        5.07      4.74 o
  -4  13  10        6.77       12.77      4.68 o
  -3  13  10      122.52      123.38      6.56 o
  -2  13  10        1.40        7.05      6.04 o
  -1  13  10        6.47        6.48      6.11 o
   0  13  10        1.99        4.22      6.24 o
   1  13  10        1.66       -0.32      6.13 o
   2  13  10       35.24       18.17     13.66 o
   3  13  10       32.75       31.36     13.58 o
   4  13  10       20.33       31.26     12.07 o
   5  13  10        0.08        3.67     10.35 o
   6  13  10       11.98       12.07     10.35 o
   7  13  10        9.63       -2.85      8.73 o
   8  13  10       21.63       15.89      8.86 o
   9  13  10       24.09       20.93     11.21 o
  -8  14  10       19.38        9.90      7.69 o
  -7  14  10       10.32       -0.56      5.79 o
  -6  14  10        5.04        4.61      6.18 o
  -5  14  10       85.92      109.00      9.15 o
  -4  14  10        8.31        6.31      6.02 o
  -3  14  10        3.61        8.17      6.03 o
  -2  14  10        0.03       -4.74      5.99 o
  -1  14  10       53.70       82.55     12.61 o
   0  14  10        1.55        7.32      8.37 o
   1  14  10        0.39        7.98      8.69 o
   2  14  10       30.90       32.06      9.42 o
   3  14  10       48.91       54.36      9.60 o
   4  14  10       18.20       16.17     12.72 o
   5  14  10       17.80       24.80     12.07 o
   6  14  10        0.01       15.74     11.64 o
   7  14  10        1.12       -7.55     10.78 o
   8  14  10       17.48       16.34      9.82 o
  -6  15  10       12.69       15.29      7.99 o
  -5  15  10       13.33       19.45      8.00 o
  -4  15  10        0.02       -9.18      9.18 o
  -3  15  10        5.06       17.64      7.46 o
  -2  15  10        0.99        8.58      9.44 o
  -1  15  10        8.71       15.22      9.35 o
   0  15  10        6.36        6.20      9.05 o
   1  15  10        1.39       -1.83      8.54 o
   2  15  10        0.63       -2.89      8.61 o
   3  15  10        7.18        6.69      9.14 o
   4  15  10        0.25        0.97     16.06 o
   5  15  10        7.80       18.76     13.37 o
   6  15  10        5.51        0.22     12.07 o
  -3  16  10       22.04       33.97      8.66 o
  -2  16  10        5.17       10.27     10.28 o
  -1  16  10        0.84        4.20     10.21 o
   0  16  10       21.34       36.23     11.27 o
   1  16  10       20.18       27.21     11.12 o
   2  16  10        0.59       13.58     10.37 o
   3  16  10        0.00       13.30     13.26 o
   0   1  11      670.27      824.10      6.54 o
   1   1  11       67.99       55.29      1.84 o
  -1   2  11        0.47       -1.29      1.65 o
   0   2  11      118.43      117.95      3.04 o
   1   2  11     1036.40     1051.36      9.00 o
   2   2  11      506.13      497.09      5.24 o
  -2   3  11       43.46       63.08      3.48 o
  -1   3  11       42.97       49.63      2.57 o
   0   3  11       63.89       67.25      2.98 o
   1   3  11     1587.49     1669.61     14.50 o
   2   3  11      540.42      548.93      6.41 o
   3   3  11      229.55      205.84      3.72 o
  -3   4  11      560.20      526.66      6.18 o
  -2   4  11      332.38      304.04      5.43 o
  -1   4  11       51.19       57.59      2.82 o
   0   4  11       11.61       10.18      2.00 o
   1   4  11      330.63      333.96      5.54 o
   2   4  11      253.73      265.10      5.09 o
   3   4  11        6.23        3.02      1.72 o
   4   4  11       83.91       70.94      2.89 o
  -4   5  11      424.85      449.70      6.51 o
  -3   5  11      692.44      703.08      7.63 o
  -2   5  11      359.87      389.30      6.38 o
  -1   5  11      244.01      214.37      5.47 o
   0   5  11        9.31       16.45      2.50 o
   1   5  11      113.49      114.96      6.06 o
   2   5  11     1671.14     1696.56     15.01 o
   3   5  11        8.74        7.39      2.06 o
   4   5  11      179.02      160.96      4.51 o
   5   5  11      149.27      130.45      4.47 o
  -5   6  11     1118.24     1091.58     11.40 o
  -4   6  11      532.05      613.84      7.88 o
  -3   6  11      708.51      690.48      7.32 o
  -2   6  11        3.52       -2.35      2.35 o
  -1   6  11      153.26      151.36      5.46 o
   0   6  11      228.23      266.86      6.42 o
   1   6  11      936.07      950.30     10.75 o
   2   6  11      199.38      234.20      5.50 o
   3   6  11      107.28       99.80      3.86 o
   4   6  11        0.20       -1.12      2.34 o
   5   6  11       35.29       38.97      3.00 o
   6   6  11       18.82        8.50      3.05 o
  -6   7  11        3.28       -1.47      2.97 o
  -5   7  11        0.89       -0.45      3.15 o
  -4   7  11      173.26      177.59      6.13 o
  -3   7  11       48.27       66.64      4.01 o
  -2   7  11        6.50        6.27      2.27 o
  -1   7  11       99.49      101.36      4.07 o
   0   7  11      112.28      114.46      4.48 o
   1   7  11      143.82      160.40      4.17 o
   2   7  11      279.20      252.98      6.42 o
   3   7  11      133.56      151.52      4.55 o
   4   7  11      577.07      571.61      7.77 o
   5   7  11      111.92      118.80      4.24 o
   6   7  11      499.85      441.52      7.35 o
   7   7  11        2.08        0.56      3.45 o
  -7   8  11      103.86      114.11      5.47 o
  -6   8  11       20.94       19.34      3.90 o
  -5   8  11      463.40      451.07      9.03 o
  -4   8  11       57.66       60.46      4.33 o
  -3   8  11       76.21       71.79      4.33 o
  -2   8  11       53.86       37.71      3.12 o
  -1   8  11      331.93      321.40      6.71 o
   0   8  11      487.82      446.81      7.23 o
   1   8  11       42.10       40.61      3.44 o
   2   8  11       52.74       74.85      3.33 o
   3   8  11      471.06      502.57      8.89 o
   4   8  11        1.16        1.37      2.86 o
   5   8  11      165.05      157.99      6.88 o
   6   8  11      102.85       98.04      4.46 o
   7   8  11      214.87      246.33      7.38 o
   8   8  11        1.83        0.55      4.16 o
  -8   9  11       63.93       54.40      6.24 o
  -7   9  11       53.91       44.17      4.55 o
  -6   9  11       47.27       48.98      4.58 o
  -5   9  11       28.79       18.28      4.03 o
  -4   9  11       31.74       27.50      4.02 o
  -3   9  11      260.52      316.67      7.77 o
  -2   9  11        3.62       -3.22      3.22 o
  -1   9  11       67.07       56.54      4.73 o
   0   9  11        1.90       -1.43      3.29 o
   1   9  11       33.09       31.75      3.95 o
   2   9  11      305.14      352.34      8.38 o
   3   9  11      237.30      236.14      8.18 o
   4   9  11       89.20       76.22      4.05 o
   5   9  11       57.74       82.00      4.24 o
   6   9  11      158.91      130.46      5.53 o
   7   9  11       81.55      107.77      6.00 o
   8   9  11      267.73      255.67      8.79 o
   9   9  11       21.52       12.40      4.77 o
  -9  10  11        5.13        3.99      5.45 o
  -8  10  11       83.82       89.69      6.24 o
  -7  10  11       31.06       22.50      4.47 o
  -6  10  11        1.54        6.78      4.05 o
  -5  10  11      124.22      133.40      6.73 o
  -4  10  11       98.16      113.52      9.50 o
  -3  10  11        1.27        6.07      3.48 o
  -2  10  11        2.65       -0.15      3.41 o
  -1  10  11        3.91        5.18      3.85 o
   0  10  11        6.34       12.34      3.57 o
   1  10  11        0.19       -3.01      6.66 o
   2  10  11       68.58       68.87      5.09 o
   3  10  11        0.51       -4.79      4.79 o
   4  10  11        9.15        5.70      4.59 o
   5  10  11      217.02      189.70      7.54 o
   6  10  11        2.56       -2.18      4.25 o
   7  10  11       15.27       11.79      4.66 o
   8  10  11        0.17       -4.37      4.37 o
   9  10  11        6.51       -2.65      4.64 o
  10  10  11        2.92       -5.25      5.25 o
 -10  11  11        0.05      -11.32     11.32 o
  -9  11  11       39.69       46.45      6.61 o
  -8  11  11       26.03       40.34      5.02 o
  -7  11  11       10.71       17.81      4.56 o
  -6  11  11       39.12       48.01      4.79 o
  -5  11  11        8.90       19.03      4.27 o
  -4  11  11       41.99       42.65      4.46 o
  -3  11  11       62.99       38.42      4.17 o
  -2  11  11       73.12       73.94      4.74 o
  -1  11  11       74.14       95.27      8.15 o
   0  11  11        2.96       -0.72      3.79 o
   1  11  11       37.76       22.53      4.01 o
   2  11  11        6.05       -2.68      7.33 o
   3  11  11        3.48        5.90      7.08 o
   4  11  11       19.80       10.02      7.43 o
   5  11  11        0.08        2.11      4.79 o
   6  11  11       20.95       13.05      4.59 o
   7  11  11        0.05       -4.32      4.32 o
   8  11  11        0.43       -6.18      6.18 o
   9  11  11        2.64        3.97      6.73 o
  10  11  11        0.54       -6.40      6.66 o
  11  11  11        0.04        0.65     15.31 o
 -10  12  11       13.92       12.78      9.90 o
  -9  12  11       12.80       11.14      7.42 o
  -8  12  11       19.31       15.54      4.81 o
  -7  12  11       20.81       23.68      4.76 o
  -6  12  11       22.65       20.61      4.63 o
  -5  12  11        1.85        3.99      4.79 o
  -4  12  11        3.46        8.14      4.08 o
  -3  12  11        0.60        1.88      3.75 o
  -2  12  11        4.06        1.90      3.53 o
  -1  12  11        1.22        0.22      4.08 o
   0  12  11        7.74        0.22      9.50 o
   1  12  11       24.47       20.77      6.58 o
   2  12  11       22.97        2.47     10.24 o
   3  12  11       32.72       28.97     12.61 o
   4  12  11       21.69       27.76     11.00 o
   5  12  11        1.46       -0.36      9.38 o
   6  12  11        0.00       -1.22      7.69 o
   7  12  11       35.24       46.97      9.38 o
   8  12  11        3.77        7.01      8.29 o
   9  12  11        1.59       -7.50      8.13 o
  10  12  11        2.11       17.03     15.09 o
  -9  13  11        0.05       -3.39      7.00 o
  -8  13  11        3.35        0.21      5.83 o
  -7  13  11        0.00        1.41      5.00 o
  -6  13  11       94.42       92.22      6.70 o
  -5  13  11        4.91       -3.16      4.77 o
  -4  13  11        0.96       -0.75      4.48 o
  -3  13  11        2.28        1.12      6.64 o
  -2  13  11       49.38       55.42      6.58 o
  -1  13  11        9.12        6.49      5.45 o
   0  13  11        1.78       -2.56      6.20 o
   1  13  11       33.38       19.23     10.02 o
   2  13  11        4.04       18.65      8.39 o
   3  13  11       11.16       20.27     11.64 o
   4  13  11       10.28       23.07     11.64 o
   5  13  11       24.54       38.38     12.29 o
   6  13  11        3.76        1.51     10.35 o
   7  13  11       12.75       15.27      9.12 o
   8  13  11       28.99       39.78     10.24 o
   9  13  11        9.28       14.70      9.52 o
  -7  14  11       28.01       33.69      8.45 o
  -6  14  11        1.05        5.11      6.37 o
  -5  14  11        2.75        5.19      7.51 o
  -4  14  11        2.21       -3.83      6.85 o
  -3  14  11       13.16       15.72     10.01 o
  -2  14  11       10.36       21.43      7.39 o
  -1  14  11       26.20       30.35      7.53 o
   0  14  11       13.50        8.83      8.98 o
   1  14  11       12.72       21.32      8.84 o
   2  14  11        8.65        4.30      8.60 o
   3  14  11       44.81       46.32      9.68 o
   4  14  11       38.18       48.30     14.01 o
   5  14  11       28.41       19.62     13.15 o
   6  14  11        3.33       19.19     11.86 o
   7  14  11       23.32       28.46     12.72 o
  -5  15  11        1.54        3.85      7.99 o
  -4  15  11       10.77        4.51      7.78 o
  -3  15  11       17.54       17.84      7.99 o
  -2  15  11        0.17        0.71      7.41 o
  -1  15  11       28.60       46.37     10.97 o
   0  15  11        0.02        6.54      9.52 o
   1  15  11        7.30       12.48      9.68 o
   2  15  11        2.87       14.48      9.51 o
   3  15  11        0.08       11.98      9.52 o
   4  15  11        0.25       -0.60      9.38 o
   5  15  11        0.13       11.64     12.72 o
   0   0  12       37.81       23.68      5.12 o
   0   1  12        0.82        4.62      1.38 o
   1   1  12     1814.64     1776.25     11.98 o
  -1   2  12      184.87      196.27      3.75 o
   0   2  12      242.00      239.62      4.34 o
   1   2  12        0.08        1.10      2.19 o
   2   2  12        0.16        3.47      1.52 o
  -2   3  12        1.70        4.15      1.98 o
  -1   3  12     1743.81     1934.32     16.37 o
   0   3  12      144.95      158.83      4.00 o
   1   3  12        0.03       -0.07      2.00 o
   2   3  12       96.89      127.33      5.30 o
   3   3  12        8.48       10.72      2.06 o
  -3   4  12       65.47       61.43      3.25 o
  -2   4  12      629.45      619.16      7.84 o
  -1   4  12      369.54      368.81      6.26 o
   0   4  12      101.51       61.27      2.76 o
   1   4  12       56.00       35.97      2.70 o
   2   4  12       25.06       27.51      2.53 o
   3   4  12        9.29        6.58      1.83 o
   4   4  12      208.97      217.64      4.53 o
  -4   5  12       23.53       17.42      2.52 o
  -3   5  12      107.24       82.51      3.60 o
  -2   5  12     2141.01     2201.53     18.99 o
  -1   5  12     1503.60     1569.30     16.97 o
   0   5  12        0.17        6.25      2.50 o
   1   5  12      103.27      127.71      5.35 o
   2   5  12      780.98      695.14      9.01 o
   3   5  12     1468.92     1633.45     16.90 o
   4   5  12       33.62       22.46      2.54 o
   5   5  12      226.12      256.45      5.58 o
  -5   6  12      245.55      216.50      5.79 o
  -4   6  12       91.03       91.17      3.79 o
  -3   6  12      283.28      322.13      9.06 o
  -2   6  12       41.56       50.97      3.48 o
  -1   6  12      116.46      127.86      8.66 o
   0   6  12      615.07      538.93      8.89 o
   1   6  12      734.95      811.20     10.04 o
   2   6  12      143.90      166.93      5.39 o
   3   6  12       58.91       63.95      2.81 o
   4   6  12      826.81      881.64      9.81 o
   5   6  12     1976.20     2068.78     19.62 o
   6   6  12        5.00       -0.96      2.99 o
  -6   7  12        1.66       -0.28      3.03 o
  -5   7  12      257.92      304.47      6.64 o
  -4   7  12       55.55       43.49      3.37 o
  -3   7  12        3.95       -0.89      1.94 o
  -2   7  12       22.15       44.16      3.74 o
  -1   7  12      280.04      321.98      7.29 o
   0   7  12      124.53      109.19      5.16 o
   1   7  12        4.68        1.45      2.77 o
   2   7  12        5.07        8.36      2.83 o
   3   7  12       46.34       27.69      3.22 o
   4   7  12      175.10      179.92      6.06 o
   5   7  12        4.66        6.78      3.09 o
   6   7  12       75.94       93.79      4.31 o
   7   7  12        6.39        6.75      3.27 o
  -7   8  12      154.55      177.60      7.12 o
  -6   8  12      314.03      302.20      7.37 o
  -5   8  12       90.61       76.85      4.15 o
  -4   8  12       29.40       14.38      3.65 o
  -3   8  12      250.11      238.22      6.93 o
  -2   8  12      146.35      159.06      5.97 o
  -1   8  12      249.48      199.07      6.90 o
   0   8  12        8.50        7.26      3.62 o
   1   8  12       45.75       29.08      3.56 o
   2   8  12       10.10       -1.53      2.89 o
   3   8  12        0.39        1.72      3.20 o
   4   8  12        0.93       -2.60      2.60 o
   5   8  12        3.56        1.90      3.05 o
   6   8  12       50.94       56.35      3.97 o
   7   8  12       38.99       29.16      4.18 o
   8   8  12        9.45       10.23      4.11 o
  -8   9  12        5.98       10.28      4.12 o
  -7   9  12        0.08       -1.35      3.47 o
  -6   9  12      130.16      129.16      5.91 o
  -5   9  12       39.21       36.15      4.39 o
  -4   9  12       22.07       26.66      3.98 o
  -3   9  12       34.75       34.87      3.98 o
  -2   9  12       25.46       30.08      3.95 o
  -1   9  12        0.05       -3.60      3.60 o
   0   9  12       19.76       16.51      3.92 o
   1   9  12       10.28       -2.20      3.56 o
   2   9  12       34.77       38.16      4.40 o
   3   9  12        2.01        1.03      4.29 o
   4   9  12        7.17        8.49      3.95 o
   5   9  12       94.10      104.04      5.11 o
   6   9  12        3.09        2.14      4.01 o
   7   9  12        3.53        6.52      4.29 o
   8   9  12        0.00       -4.03      4.30 o
   9   9  12        6.18       12.65      4.38 o
  -9  10  12       45.23       48.38      5.86 o
  -8  10  12        3.76        3.61      4.38 o
  -7  10  12        3.10       -2.73      3.97 o
  -6  10  12        1.79        5.40      4.10 o
  -5  10  12      403.80      422.81     14.74 o
  -4  10  12        0.08       -3.69      3.69 o
  -3  10  12        3.23        6.56      3.66 o
  -2  10  12        4.04       12.85      3.72 o
  -1  10  12       57.57       47.34      4.79 o
   0  10  12        1.04       -3.82      3.82 o
   1  10  12        1.05       -4.04      4.04 o
   2  10  12        0.90       -1.37      4.36 o
   3  10  12        8.09        2.17      5.49 o
   4  10  12       15.54       13.79      5.62 o
   5  10  12      179.26      189.24      7.35 o
   6  10  12        3.45        4.61      4.37 o
   7  10  12       13.31        7.81      4.54 o
   8  10  12        3.98       -4.85      4.85 o
   9  10  12        0.01       -5.65      6.19 o
  10  10  12        0.38       10.57     14.66 o
 -10  11  12        9.43       17.60      9.38 o
  -9  11  12        4.28        2.38      5.02 o
  -8  11  12        2.08        0.16      4.39 o
  -7  11  12       54.42       46.89      5.95 o
  -6  11  12        6.29       -0.21      4.21 o
  -5  11  12        0.02        4.70      4.11 o
  -4  11  12        0.22        2.58      4.95 o
  -3  11  12       63.76       56.62      4.71 o
  -2  11  12        1.54        2.02      6.52 o
  -1  11  12        5.45       -0.15      4.11 o
   0  11  12        2.34       -2.59      3.93 o
   1  11  12       70.04       80.58      5.32 o
   2  11  12       27.28       30.29      4.94 o
   3  11  12      158.59      157.03     16.60 o
   4  11  12        1.42        7.44      7.01 o
   5  11  12       20.42       20.81      7.82 o
   6  11  12      175.94      203.79     11.17 o
   7  11  12        3.25       -5.77      5.77 o
   8  11  12        2.24       -1.00      7.82 o
   9  11  12        4.28       -6.04     14.23 o
  10  11  12        7.80       20.48     16.17 o
  11  11  12        4.12        8.41     16.17 o
  -9  12  12       43.66       53.17     11.00 o
  -8  12  12        0.94       -1.80      4.97 o
  -7  12  12       52.72       59.39      5.75 o
  -6  12  12       28.52       23.00      4.73 o
  -5  12  12        8.63        6.92      4.31 o
  -4  12  12       12.72        5.61      4.06 o
  -3  12  12       55.83       67.56      5.83 o
  -2  12  12        3.05        0.41      4.27 o
  -1  12  12        6.88        2.68      4.30 o
   0  12  12        9.50        8.92      5.28 o
   1  12  12        0.04       -0.13      5.20 o
   2  12  12       43.56       38.58     14.88 o
   3  12  12       14.64       12.65      7.98 o
   4  12  12        0.97        1.51     10.57 o
   5  12  12        1.20       -7.12      9.49 o
   6  12  12       21.76       20.70     11.00 o
   7  12  12       39.70       48.54     10.03 o
   8  12  12        1.70        3.64      8.18 o
   9  12  12        3.73       -0.86     13.37 o
  -8  13  12        0.79        2.40      6.07 o
  -7  13  12        2.17        5.76      5.43 o
  -6  13  12       42.48       36.66      5.85 o
  -5  13  12       60.87       73.59      6.39 o
  -4  13  12        1.80        5.00      4.96 o
  -3  13  12       43.75       53.34      6.96 o
  -2  13  12        5.00       11.42      5.84 o
  -1  13  12       47.13       55.50      8.12 o
   0  13  12        1.56        5.36      6.46 o
   1  13  12        9.57        9.21      6.64 o
   2  13  12        2.88        8.60     12.18 o
   3  13  12       13.67       13.37     11.43 o
   4  13  12        0.66        3.02     11.00 o
   5  13  12        6.11       28.25     12.07 o
   6  13  12        0.05        8.41     11.86 o
   7  13  12        0.01       -7.33      9.92 o
   8  13  12        3.03       13.80     15.09 o
  -6  14  12        1.42       -0.41      8.13 o
  -5  14  12       94.89      131.61     10.78 o
  -4  14  12       12.25       12.95      7.55 o
  -3  14  12        1.27       -1.00      7.07 o
  -2  14  12        0.02       -0.22      6.85 o
  -1  14  12        5.23       11.36      7.43 o
   0  14  12        6.95       15.97      9.30 o
   1  14  12        2.06        7.68      8.98 o
   2  14  12        1.31        9.81      9.13 o
   3  14  12        0.08       -2.44      8.53 o
   4  14  12        5.88       15.09     12.29 o
   5  14  12       73.29       85.17     15.96 o
   6  14  12        5.86        4.10     12.07 o
  -4  15  12       21.16       31.54      8.66 o
  -3  15  12       15.56       21.34      8.20 o
  -2  15  12       17.26       12.68      8.99 o
  -1  15  12        0.80        0.65      7.17 o
   0  15  12        1.90        8.68      7.71 o
   1  15  12       12.24       16.43      9.99 o
   2  15  12        6.77       -0.35      9.38 o
   3  15  12       10.14        9.54      9.27 o
   4  15  12        0.52        5.49      9.22 o
   0   1  13      556.38      586.58      6.08 o
   1   1  13       17.46       31.78      2.05 o
  -1   2  13      111.72       82.24      2.90 o
   0   2  13      517.84      581.82      6.20 o
   1   2  13       63.72       76.24      2.93 o
   2   2  13       64.08       81.00      4.13 o
  -2   3  13       29.81       39.38      3.06 o
  -1   3  13       97.93       83.91      3.17 o
   0   3  13      567.84      524.93      7.04 o
   1   3  13      900.88      813.65      9.29 o
   2   3  13       22.12       20.52      3.04 o
   3   3  13      546.69      595.60     10.23 o
  -3   4  13      199.65      213.57      6.46 o
  -2   4  13        2.80       -2.53      2.53 o
  -1   4  13      385.46      401.02      7.61 o
   0   4  13      626.82      579.25      7.62 o
   1   4  13      193.44      181.09      5.27 o
   2   4  13      942.93      983.39     11.09 o
   3   4  13      306.27      346.68      6.29 o
   4   4  13        9.80        5.00      2.15 o
  -4   5  13       73.06       49.96      3.68 o
  -3   5  13        0.67        0.45      2.82 o
  -2   5  13      464.17      396.04      7.27 o
  -1   5  13      490.38      512.56      9.68 o
   0   5  13        9.62       17.14      3.22 o
   1   5  13      323.99      285.58      6.81 o
   2   5  13      925.33      853.73     11.12 o
   3   5  13      666.90      682.61      9.85 o
   4   5  13       65.02       70.57      3.64 o
   5   5  13     1268.40     1320.27     13.58 o
  -5   6  13      200.95      186.53      5.93 o
  -4   6  13      809.97      787.07     11.34 o
  -3   6  13      257.30      279.13      6.98 o
  -2   6  13      156.49      152.87      5.53 o
  -1   6  13      239.13      246.51      6.62 o
   0   6  13      684.42      708.41     11.41 o
   1   6  13      346.17      379.67      8.96 o
   2   6  13      111.54      102.09      4.52 o
   3   6  13      161.87      143.53      5.33 o
   4   6  13      295.64      307.72      6.29 o
   5   6  13        0.14        4.98      2.95 o
   6   6  13      435.68      418.26      7.63 o
  -6   7  13       24.50       36.02      4.76 o
  -5   7  13      161.58      170.80      6.03 o
  -4   7  13      228.33      227.99      5.51 o
  -3   7  13        3.25       -2.42      3.14 o
  -2   7  13        0.61       -3.70      3.70 o
  -1   7  13       25.45       25.92      3.62 o
   0   7  13      319.24      310.73      8.09 o
   1   7  13       48.93       44.99      3.86 o
   2   7  13       57.12       69.23      4.84 o
   3   7  13      245.37      228.56      6.68 o
   4   7  13      169.48      193.84      5.55 o
   5   7  13       87.83       94.67      4.26 o
   6   7  13      293.63      385.05      7.70 o
   7   7  13        2.81       -0.13      3.23 o
  -7   8  13        0.39       -4.17      4.17 o
  -6   8  13      215.52      245.50      7.77 o
  -5   8  13        7.16       15.34      3.93 o
  -4   8  13        3.75        0.80      3.53 o
  -3   8  13        5.64       -1.09      3.43 o
  -2   8  13        1.50        4.33      3.41 o
  -1   8  13        2.44        3.52      3.72 o
   0   8  13      182.85      158.23      6.75 o
   1   8  13       28.80        6.67      3.82 o
   2   8  13      287.31      229.04      7.15 o
   3   8  13       14.89       14.22      3.96 o
   4   8  13       10.69       12.63      3.96 o
   5   8  13      171.61      136.55      5.21 o
   6   8  13      264.77      272.98      7.53 o
   7   8  13       25.97       31.08      4.15 o
   8   8  13        1.83       -1.42      4.41 o
  -8   9  13        9.01       -0.62      4.45 o
  -7   9  13       61.11       57.40      5.58 o
  -6   9  13      248.01      304.54     10.86 o
  -5   9  13       97.99       93.94      5.52 o
  -4   9  13       13.12       10.22      3.94 o
  -3   9  13       30.42       30.87      4.19 o
  -2   9  13       99.33       93.46      5.10 o
  -1   9  13        0.15        5.06      4.11 o
   0   9  13      122.36      110.78      7.64 o
   1   9  13      167.65      132.87      6.76 o
   2   9  13        7.14        4.26      3.94 o
   3   9  13        8.08        2.25      4.14 o
   4   9  13       71.11       62.33      5.75 o
   5   9  13      407.31      424.89     12.13 o
   6   9  13       15.01       12.11      5.11 o
   7   9  13        2.82        3.92      4.51 o
   8   9  13       45.20       56.59      6.36 o
   9   9  13       18.26       11.12      5.73 o
  -9  10  13       28.63       21.14      7.02 o
  -8  10  13        6.55        2.48      4.84 o
  -7  10  13       28.32       50.28      5.23 o
  -6  10  13       64.37       69.31      5.39 o
  -5  10  13        0.24        5.72      4.12 o
  -4  10  13        0.19       -3.80      3.80 o
  -3  10  13        8.17       21.13      4.12 o
  -2  10  13        0.32        9.96      4.33 o
  -1  10  13      369.12      389.64      9.73 o
   0  10  13        0.71        3.26      4.16 o
   1  10  13        0.00        5.07      4.41 o
   2  10  13        0.16        1.46      4.45 o
   3  10  13      155.70      155.36      9.20 o
   4  10  13        0.02        1.14      4.76 o
   5  10  13      116.98      115.16      7.03 o
   6  10  13       96.91       90.88      6.26 o
   7  10  13        4.67        3.06      4.58 o
   8  10  13        0.87        1.86      6.16 o
   9  10  13        1.41       -0.47      6.59 o
  10  10  13       21.64       24.71      9.69 o
 -10  11  13        4.48       12.73      9.52 o
  -9  11  13       23.39       30.01      7.22 o
  -8  11  13        0.15       -4.56      4.90 o
  -7  11  13        9.59       12.95      4.62 o
  -6  11  13       13.86       39.32      4.87 o
  -5  11  13      225.12      261.00      8.56 o
  -4  11  13       43.08       30.41      4.97 o
  -3  11  13       20.19       37.46      4.59 o
  -2  11  13        8.03       14.07      4.55 o
  -1  11  13      158.01      169.54      9.02 o
   0  11  13        5.10        0.97      4.16 o
   1  11  13       18.41       17.28      4.39 o
   2  11  13        2.18       -1.10      6.00 o
   3  11  13        1.85       -3.95      9.13 o
   4  11  13        0.33       -5.51      5.51 o
   5  11  13      101.00      121.76     10.73 o
   6  11  13       95.58      124.54      7.67 o
   7  11  13       35.65       45.57      6.13 o
   8  11  13       25.22       37.63      9.63 o
   9  11  13       16.33       31.66      9.73 o
  10  11  13        5.87       18.69      9.68 o
  -9  12  13        2.87       -0.25     11.97 o
  -8  12  13        0.65       -6.29      6.64 o
  -7  12  13        2.46        1.36      4.65 o
  -6  12  13      101.54      109.92      6.36 o
  -5  12  13        0.00        4.21      4.31 o
  -4  12  13       13.43       16.34      5.14 o
  -3  12  13        5.02       -2.91      4.50 o
  -2  12  13       41.32       41.85      5.24 o
  -1  12  13        3.68        0.91      4.45 o
   0  12  13        1.06       -5.11      5.11 o
   1  12  13       13.21       16.31      5.77 o
   2  12  13        2.40       -3.59      7.76 o
   3  12  13        6.22       -0.54      9.81 o
   4  12  13       20.06       24.18     10.89 o
   5  12  13        0.06       -7.66     10.67 o
   6  12  13        3.46       -7.98      9.92 o
   7  12  13       11.16       20.91     13.80 o
   8  12  13        4.46       28.89     14.45 o
   9  12  13        4.17       -0.12      8.74 o
  -7  13  13       12.00        4.48      6.33 o
  -6  13  13       22.43       31.92      6.69 o
  -5  13  13        0.81        6.00      5.81 o
  -4  13  13        3.15        1.31      6.92 o
  -3  13  13        1.13        7.41      7.65 o
  -2  13  13        0.47       -6.64      6.76 o
  -1  13  13       35.19       36.55      7.76 o
   0  13  13       35.82       25.57     10.34 o
   1  13  13       20.90       10.27      7.04 o
   2  13  13       27.31       19.20      7.30 o
   3  13  13       43.99       52.90      9.91 o
   4  13  13       10.33        2.27      8.00 o
   5  13  13       79.46       77.19     14.66 o
   6  13  13        4.68       29.54     12.51 o
  -5  14  13        3.61        9.97      7.90 o
  -4  14  13       46.82       65.15      8.93 o
  -3  14  13        5.33       12.92      7.88 o
  -2  14  13        0.66        8.44      7.38 o
  -1  14  13       32.92       60.35      8.87 o
   0  14  13       53.42       50.44      8.65 o
   1  14  13        0.01       -2.74      8.32 o
   2  14  13        2.15       10.32      7.31 o
   3  14  13       26.58       36.81      8.05 o
   4  14  13       10.71       30.19     13.58 o
   5  14  13       48.53       59.72     14.66 o
  -1  15  13        3.52       -1.59      7.68 o
   0  15  13        6.95        7.84      7.75 o
   1  15  13       13.08       20.17      8.33 o
   0   0  14      136.30      124.27      6.66 o
   0   1  14        1.54        3.42      2.04 o
   1   1  14      111.04       86.51      4.60 o
  -1   2  14     1060.88     1053.49     11.50 o
   0   2  14      118.88      104.73      7.75 o
   1   2  14      807.52      807.70     10.52 o
   2   2  14        3.48        0.59      4.51 o
  -2   3  14      134.26      130.27      7.53 o
  -1   3  14        3.49       -2.22      5.58 o
   0   3  14      237.40      207.92      5.49 o
   1   3  14      325.58      335.69      9.04 o
   2   3  14      166.96      170.25      6.39 o
   3   3  14      397.70      374.30      9.65 o
  -3   4  14      131.41      107.48      4.82 o
  -2   4  14       96.70       93.97      5.09 o
  -1   4  14        0.11        6.58      4.85 o
   0   4  14      225.37      269.02      5.87 o
   1   4  14       76.04       52.86      3.61 o
   2   4  14       34.22       18.93      2.99 o
   3   4  14      119.45       89.23      3.92 o
   4   4  14      460.69      451.08      8.35 o
  -4   5  14       34.73       24.59      3.76 o
  -3   5  14      926.24      927.52     12.96 o
  -2   5  14       35.87       48.72      4.22 o
  -1   5  14     1012.12      973.86     15.11 o
   0   5  14       87.51       77.26      4.36 o
   1   5  14      155.04      140.48      6.04 o
   2   5  14      106.11      110.27      4.83 o
   3   5  14      304.54      294.23      6.92 o
   4   5  14       10.18        1.89      2.49 o
   5   5  14       75.03       51.94      3.35 o
  -5   6  14       23.41       21.54      4.21 o
  -4   6  14      478.21      480.28     11.72 o
  -3   6  14       33.66       34.22      3.95 o
  -2   6  14      811.10      797.05     12.35 o
  -1   6  14       69.56       64.11      4.51 o
   0   6  14      420.44      415.69     10.18 o
   1   6  14        1.16       -2.67      3.35 o
   2   6  14      927.48      944.68     12.54 o
   3   6  14       80.09       83.92      5.33 o
   4   6  14      347.84      293.66      8.02 o
   5   6  14      223.41      245.94      8.26 o
   6   6  14        0.82        2.65      3.78 o
  -6   7  14        8.54       10.57      4.13 o
  -5   7  14      332.28      315.92      8.61 o
  -4   7  14       26.50       47.68      4.26 o
  -3   7  14       81.28       80.02      4.73 o
  -2   7  14      248.04      228.12      7.50 o
  -1   7  14        3.79        0.04      3.74 o
   0   7  14       15.08       23.61      4.63 o
   1   7  14       42.94       30.21      3.86 o
   2   7  14      317.89      331.24      7.86 o
   3   7  14      282.33      263.85      7.16 o
   4   7  14        1.41       -2.32      4.27 o
   5   7  14      221.23      231.73      7.35 o
   6   7  14       19.76       17.10      6.13 o
   7   7  14        8.40       15.90      8.11 o
  -7   8  14      108.09      114.76      7.51 o
  -6   8  14      165.83      163.23      7.16 o
  -5   8  14       41.41       62.65      4.97 o
  -4   8  14      204.12      269.00      7.91 o
  -3   8  14      172.72      183.49      6.85 o
  -2   8  14       12.11        7.26      4.58 o
  -1   8  14       93.43       93.56      5.56 o
   0   8  14      248.08      307.22      9.79 o
   1   8  14      544.31      599.42     11.36 o
   2   8  14        0.19        1.30      3.64 o
   3   8  14        0.28        0.72      3.84 o
   4   8  14      231.76      237.28      8.25 o
   5   8  14       41.68       43.48      4.99 o
   6   8  14       43.37       43.44      6.03 o
   7   8  14       64.75       87.62      6.88 o
   8   8  14       44.17       43.88      6.30 o
  -8   9  14       49.33       61.64      7.84 o
  -7   9  14       54.10       48.79      6.41 o
  -6   9  14        0.50        4.01      4.28 o
  -5   9  14       77.64      121.83      6.32 o
  -4   9  14        3.20        4.88      4.11 o
  -3   9  14      363.75      346.26      8.74 o
  -2   9  14      141.21      149.71      6.69 o
  -1   9  14       22.19       19.54      4.50 o
   0   9  14       13.54       12.52      4.42 o
   1   9  14       97.73       89.32      6.96 o
   2   9  14      193.98      189.03      7.71 o
   3   9  14        7.44       -1.35      4.68 o
   4   9  14        3.75        3.77      6.07 o
   5   9  14       28.51       22.40      5.23 o
   6   9  14        5.71       -5.11      5.11 o
   7   9  14       31.69       21.44      5.81 o
   8   9  14       14.00       20.56      5.83 o
   9   9  14        1.56       -6.38      6.38 o
  -9  10  14        0.34       -2.60      6.77 o
  -8  10  14       20.09       17.89      5.98 o
  -7  10  14       44.66       42.90      6.42 o
  -6  10  14       32.62       41.78      5.31 o
  -5  10  14       14.17        7.43      4.37 o
  -4  10  14        5.48        5.26      4.00 o
  -3  10  14        4.07        0.14      3.95 o
  -2  10  14       93.66       80.55      5.74 o
  -1  10  14       46.61       51.86      5.11 o
   0  10  14        1.15        9.95      4.19 o
   1  10  14        0.01       -4.40      4.40 o
   2  10  14      118.97      122.91      6.87 o
   3  10  14       12.42       19.27      6.33 o
   4  10  14       38.43       50.20      5.95 o
   5  10  14       35.49       48.42      5.99 o
   6  10  14       18.63       14.34      6.89 o
   7  10  14        7.81        7.87      7.19 o
   8  10  14        3.97       10.80      6.35 o
   9  10  14        0.63       11.02      7.04 o
  10  10  14        0.06       -6.87     17.46 o
  -9  11  14        0.01       -3.02      6.94 o
  -8  11  14        9.40       19.25      7.21 o
  -7  11  14       18.94       22.72      5.40 o
  -6  11  14        2.44        4.17      4.47 o
  -5  11  14       44.16       51.16      5.43 o
  -4  11  14        0.02        5.81      4.25 o
  -3  11  14       66.56       64.73      5.21 o
  -2  11  14      161.97      188.41     10.04 o
  -1  11  14        1.65        7.19      4.54 o
   0  11  14        0.00       -2.14      4.40 o
   1  11  14       48.06       45.02      5.23 o
   2  11  14      109.91      136.12      9.39 o
   3  11  14       89.89       74.64      9.75 o
   4  11  14        6.61       10.26      8.19 o
   5  11  14       26.75       36.28      8.89 o
   6  11  14        5.02        9.55      7.70 o
   7  11  14        0.42        3.25      6.91 o
   8  11  14        7.51       15.94      9.48 o
   9  11  14        0.29       -2.59      9.70 o
  -8  12  14        0.11        4.13      7.14 o
  -7  12  14        7.13        8.25      5.84 o
  -6  12  14       13.38        7.64      7.04 o
  -5  12  14        5.29       24.71      6.10 o
  -4  12  14        4.20       19.18      8.56 o
  -3  12  14       14.91       24.82      8.62 o
  -2  12  14       13.80       22.63      5.77 o
  -1  12  14        6.98       17.14      7.01 o
   0  12  14        3.42       12.52      6.80 o
   1  12  14       71.73       83.62      8.62 o
   2  12  14       45.07       32.65      7.21 o
   3  12  14       13.43       10.80      8.38 o
   4  12  14        6.86        9.39      8.16 o
   5  12  14        1.95        1.72     11.43 o
   6  12  14       98.76       85.60     15.31 o
   7  12  14        0.05        4.96     11.43 o
   8  12  14        3.00       -8.91      8.91 o
  -6  13  14        5.61       17.21      7.52 o
  -5  13  14       60.98       94.93      9.67 o
  -4  13  14        6.26       23.18      7.73 o
  -3  13  14        7.46       14.07      7.10 o
  -2  13  14        0.05        7.46      7.09 o
  -1  13  14        4.44        6.12      7.03 o
   0  13  14       10.41        8.65      7.16 o
   1  13  14        0.35       11.02      7.07 o
   2  13  14        3.52        0.84      6.69 o
   3  13  14        8.50       19.91      8.91 o
   4  13  14        0.02        0.45      8.32 o
   5  13  14       23.15       20.48     13.58 o
   6  13  14        0.00       -0.86     11.64 o
  -4  14  14        1.80        8.69      7.74 o
  -3  14  14        7.00       11.62      7.98 o
  -2  14  14       71.19       81.72      9.74 o
  -1  14  14        6.46       14.17      7.65 o
   0  14  14       36.50       63.20     13.36 o
   1  14  14        4.84       -3.41      7.28 o
   2  14  14       51.34       51.84     11.10 o
   3  14  14        4.05        4.68      7.50 o
   4  14  14       70.75       69.43     15.09 o
   0   1  15      180.20      134.04      4.22 o
   1   1  15        0.03        0.92      3.03 o
  -1   2  15      555.76      515.85     11.20 o
   0   2  15        1.11        9.77      2.87 o
   1   2  15      293.90      298.36      7.82 o
   2   2  15     3487.22     3477.67     42.61 o
  -2   3  15     1141.41     1107.33     20.85 o
  -1   3  15       17.32       23.82      9.58 o
   0   3  15        1.39        1.60      5.06 o
   1   3  15      295.15      287.06     10.28 o
   2   3  15      767.28      749.11     15.43 o
   3   3  15      910.75      817.37     16.13 o
  -3   4  15        6.26       -1.17      3.22 o
  -2   4  15       61.05       51.31      5.41 o
  -1   4  15       11.31       15.01      3.93 o
   0   4  15      537.30      521.28     11.95 o
   1   4  15        3.94        0.91      3.30 o
   2   4  15      267.57      277.37      9.29 o
   3   4  15      156.12      182.42      8.04 o
   4   4  15        0.09       -0.29      4.28 o
  -4   5  15        8.78       12.58      3.64 o
  -3   5  15       55.69       58.09      4.37 o
  -2   5  15        0.58        0.35      3.69 o
  -1   5  15       50.39       57.58      4.40 o
   0   5  15      123.93      119.53      5.61 o
   1   5  15      534.27      570.48     10.27 o
   2   5  15       16.67       16.49      3.73 o
   3   5  15      214.61      206.23      7.36 o
   4   5  15        0.58       -2.23      5.51 o
   5   5  15      671.88      732.22     14.52 o
  -5   6  15      127.79      147.40      7.71 o
  -4   6  15        2.15        1.55      3.77 o
  -3   6  15       36.71       40.48      4.43 o
  -2   6  15      227.44      263.05      7.93 o
  -1   6  15      103.47      108.80      6.93 o
   0   6  15      170.78      148.26      7.13 o
   1   6  15        1.76       -1.18      3.90 o
   2   6  15      398.89      455.40      9.57 o
   3   6  15        5.63        2.28      3.91 o
   4   6  15      476.85      439.79     13.26 o
   5   6  15       18.15       19.26      5.20 o
   6   6  15       74.25       56.27      6.05 o
  -6   7  15       31.70       28.52      5.74 o
  -5   7  15      236.18      257.99     10.31 o
  -4   7  15        5.78        7.17      4.11 o
  -3   7  15       41.98       34.89      4.20 o
  -2   7  15      103.59       96.06      5.50 o
  -1   7  15        4.69       -3.93      3.93 o
   0   7  15       68.32       65.00      5.78 o
   1   7  15       15.12        9.55      4.25 o
   2   7  15       27.21       24.90      4.40 o
   3   7  15       96.25      100.57      8.90 o
   4   7  15       45.05       48.56      6.07 o
   5   7  15       68.43       75.51      6.50 o
   6   7  15       53.95       47.09      6.08 o
   7   7  15       16.04       14.70      5.55 o
  -7   8  15       69.95       61.70      6.59 o
  -6   8  15      148.10      154.05      8.14 o
  -5   8  15       12.70       19.83      5.51 o
  -4   8  15        7.13       12.28      4.04 o
  -3   8  15      162.46      121.41      5.92 o
  -2   8  15        0.05        3.56      4.05 o
  -1   8  15       32.13       29.22      4.67 o
   0   8  15      280.54      311.71      9.09 o
   1   8  15       50.71       75.95      8.20 o
   2   8  15       28.47       22.78      4.41 o
   3   8  15      130.55      140.08      6.99 o
   4   8  15       40.62       39.85      5.38 o
   5   8  15      133.81      138.56      8.86 o
   6   8  15       78.84       55.41      6.52 o
   7   8  15       21.44       36.12      6.07 o
   8   8  15        7.61       13.72      5.91 o
  -8   9  15       30.19       37.18      7.35 o
  -7   9  15        0.64       -3.30      5.36 o
  -6   9  15       20.13       32.28      6.04 o
  -5   9  15       19.67       27.14      5.17 o
  -4   9  15        0.19        2.67      3.95 o
  -3   9  15        2.14       -0.18      4.23 o
  -2   9  15        0.16        0.72      4.41 o
  -1   9  15       88.15      101.70      7.10 o
   0   9  15      106.39      113.75      6.09 o
   1   9  15       49.34       65.08      6.13 o
   2   9  15       15.05        6.99      4.81 o
   3   9  15        0.60       -3.46      4.69 o
   4   9  15        6.98        4.60      4.75 o
   5   9  15       98.13       62.74      7.52 o
   6   9  15        2.28       -1.42      5.28 o
   7   9  15        1.64       -6.01      9.20 o
   8   9  15       14.62       10.61      6.84 o
   9   9  15        5.70       -0.25      6.77 o
  -9  10  15        0.10       -1.59      7.00 o
  -8  10  15        5.50        3.45      6.76 o
  -7  10  15       67.89       90.05      7.50 o
  -6  10  15       22.98       17.63      5.22 o
  -5  10  15        1.40       -2.48      4.73 o
  -4  10  15      108.11      144.94      6.51 o
  -3  10  15        4.28        2.17      4.59 o
  -2  10  15      139.51      145.77      6.95 o
  -1  10  15        3.53       11.63      4.61 o
   0  10  15       19.97       27.14      5.05 o
   1  10  15       31.62       45.17      5.25 o
   2  10  15      154.41      167.93      8.24 o
   3  10  15       36.02       28.86      6.58 o
   4  10  15        4.89        9.20      8.41 o
   5  10  15       33.99       54.60     11.54 o
   6  10  15       31.93       24.50     13.15 o
   7  10  15        0.26       -6.42      6.42 o
   8  10  15        0.00       -1.31      6.96 o
   9  10  15       13.82       27.92      7.63 o
  -8  11  15        0.46       -6.72      6.72 o
  -7  11  15        5.56        1.90      5.78 o
  -6  11  15       27.62       24.51      6.18 o
  -5  11  15       43.89       59.98      6.15 o
  -4  11  15        4.10        2.31      4.39 o
  -3  11  15        2.76       -1.04      5.18 o
  -2  11  15        0.27       -1.72      5.28 o
  -1  11  15       23.71       19.65      6.29 o
   0  11  15       37.52       32.99      6.22 o
   1  11  15        0.07       -0.04      6.43 o
   2  11  15        8.14       15.16      8.44 o
   3  11  15       57.48       77.90      9.59 o
   4  11  15       68.34       83.87     15.31 o
   5  11  15       70.02       64.25     14.23 o
   6  11  15        9.20       20.42     16.28 o
   7  11  15        2.24      -12.94     12.94 o
   8  11  15        0.34        5.77      9.32 o
  -7  12  15       10.57       13.25      7.38 o
  -6  12  15       86.05       79.74      8.88 o
  -5  12  15        0.00       10.35      6.99 o
  -4  12  15       31.49       36.29      6.54 o
  -3  12  15       12.17        9.60      5.94 o
  -2  12  15       10.89        8.40      6.89 o
  -1  12  15        5.59       10.73      6.98 o
   0  12  15       99.36      116.78      9.32 o
   1  12  15        0.01        8.29      6.84 o
   2  12  15       67.98       58.00      8.33 o
   3  12  15        7.62       10.92     14.12 o
   4  12  15        4.08        6.68     12.51 o
   5  12  15       16.27       17.46     13.37 o
   6  12  15        5.09       21.78     13.37 o
   7  12  15        0.18      -11.86     11.86 o
  -5  13  15       29.94       56.19     11.23 o
  -4  13  15        4.58        9.47      9.67 o
  -3  13  15       37.15       40.15      9.34 o
  -2  13  15        0.92       -0.42      7.25 o
  -1  13  15        5.52        8.88      7.43 o
   0  13  15       37.06       37.68      7.92 o
   1  13  15        3.91        6.22      7.23 o
   2  13  15        0.15       -2.80      7.93 o
   3  13  15        4.12       13.37     13.37 o
   4  13  15        0.50      -11.21     11.21 o
   5  13  15        3.96        3.67     12.29 o
  -1  14  15        0.88        1.75      7.48 o
   0  14  15       13.27       24.52      8.16 o
   1  14  15        1.03        7.04      7.88 o
   0   0  16     2970.70     3182.87     69.64 o
   0   1  16     1789.82     1722.37     22.34 o
   1   1  16       91.57       74.72      6.43 o
  -1   2  16       36.59       35.04      3.58 o
   0   2  16       95.59      103.59      6.68 o
   1   2  16      545.40      449.03     12.13 o
   2   2  16        0.83        9.09      5.76 o
  -2   3  16        6.92       10.24      6.86 o
  -1   3  16        9.13        9.63      3.94 o
   0   3  16      278.31      282.59     22.04 o
   1   3  16        6.87       17.63      6.06 o
   2   3  16      160.10      125.54      7.83 o
   3   3  16        0.05       -6.31      6.31 o
  -3   4  16        3.89        3.95     16.39 o
  -2   4  16      492.03      554.89     12.33 o
  -1   4  16       99.16      154.77      7.80 o
   0   4  16      851.18      916.61     17.84 o
   1   4  16      188.05      168.64      9.51 o
   2   4  16        5.01        3.01      5.33 o
   3   4  16        1.70       -4.49      4.49 o
   4   4  16       44.47       55.37      6.74 o
  -4   5  16       54.43       46.35      5.81 o
  -3   5  16      344.44      318.20     11.45 o
  -2   5  16       65.60       55.20      4.88 o
  -1   5  16      267.93      248.53      8.23 o
   0   5  16      957.61      911.96     18.47 o
   1   5  16       72.98       80.42      5.09 o
   2   5  16      373.79      393.17      8.59 o
   3   5  16       91.78       64.20      9.59 o
   4   5  16       54.44       52.05      7.86 o
   5   5  16       17.29        5.16      4.85 o
  -5   6  16        3.25       -2.13      4.67 o
  -4   6  16      178.84      223.40      9.30 o
  -3   6  16       85.62       72.93      7.19 o
  -2   6  16      223.45      232.74      8.22 o
  -1   6  16      475.50      473.22      9.91 o
   0   6  16      194.99      234.76      8.96 o
   1   6  16       69.78       55.92      5.02 o
   2   6  16      359.17      378.79      9.06 o
   3   6  16      308.40      298.19     11.98 o
   4   6  16        6.14       -2.99      5.62 o
   5   6  16       84.02       74.74      7.38 o
   6   6  16        2.47        2.24      4.99 o
  -6   7  16        0.16       -4.91      4.91 o
  -5   7  16       23.80       18.26      5.46 o
  -4   7  16        0.74       -4.63      4.63 o
  -3   7  16       28.84       24.58      5.22 o
  -2   7  16       71.43       76.77      5.42 o
  -1   7  16       81.34       75.74      5.39 o
   0   7  16      135.74      128.15      6.97 o
   1   7  16        1.40        8.05      4.67 o
   2   7  16       39.81       19.63      4.34 o
   3   7  16       27.80        9.25      5.88 o
   4   7  16       51.96       40.08      6.96 o
   5   7  16      174.91      198.31     14.14 o
   6   7  16       30.51       20.88      5.73 o
   7   7  16        7.22        5.06      5.36 o
  -7   8  16       14.08       17.99      5.90 o
  -6   8  16        2.61       -3.21      5.27 o
  -5   8  16        7.29        8.33      5.41 o
  -4   8  16       30.29       25.03      5.03 o
  -3   8  16       65.42       66.75      5.43 o
  -2   8  16      152.01      223.12      8.26 o
  -1   8  16        6.20        6.27      4.45 o
   0   8  16       20.48       34.60      4.84 o
   1   8  16        3.71        4.51      4.76 o
   2   8  16        0.34       -4.11      4.11 o
   3   8  16       24.33       22.62      7.06 o
   4   8  16       63.74       57.39      9.36 o
   5   8  16       14.28       20.27      6.33 o
   6   8  16       63.35       72.16      6.85 o
   7   8  16        0.57       -1.89      6.24 o
   8   8  16      111.79      102.12      8.88 o
  -8   9  16       11.28       12.40      7.07 o
  -7   9  16       14.10        8.36      5.82 o
  -6   9  16        0.78       -5.33      5.33 o
  -5   9  16      200.60      202.84     12.06 o
  -4   9  16       12.18        7.51      4.87 o
  -3   9  16        4.15        4.58      4.48 o
  -2   9  16        4.33        2.16      4.53 o
  -1   9  16        6.19       10.95      4.64 o
   0   9  16      113.43      103.00      6.30 o
   1   9  16       36.58       53.94      7.04 o
   2   9  16        7.10       12.69      5.13 o
   3   9  16      104.55      106.92      8.65 o
   4   9  16        1.41       -3.67      7.58 o
   5   9  16       28.20       17.55     12.83 o
   6   9  16        3.25       -2.50      7.67 o
   7   9  16       23.29       32.45      7.35 o
   8   9  16        7.27        1.47      6.99 o
   9   9  16       20.34       18.58      7.33 o
  -8  10  16        0.12       -0.28      6.79 o
  -7  10  16        7.29       14.57      7.08 o
  -6  10  16        0.00       -5.40      5.40 o
  -5  10  16        1.78        5.95      5.02 o
  -4  10  16        1.86        1.71      4.81 o
  -3  10  16      272.08      324.41     11.41 o
  -2  10  16      109.54      110.73      6.65 o
  -1  10  16      109.13      111.32      7.41 o
   0  10  16        0.53        3.38      5.54 o
   1  10  16      200.44      253.67      9.99 o
   2  10  16      108.13      119.29     15.31 o
   3  10  16      179.86      150.93     16.82 o
   4  10  16        6.03      -10.35     10.35 o
   5  10  16       14.18       28.36     13.04 o
   6  10  16       17.30       19.45      8.65 o
   7  10  16        2.69       -7.92      7.92 o
   8  10  16        2.41       -2.49      7.12 o
  -7  11  16        1.78       -6.49      6.80 o
  -6  11  16        3.82        3.98      5.90 o
  -5  11  16       49.11       53.43      6.80 o
  -4  11  16       36.46       39.12      7.51 o
  -3  11  16       27.67       26.57      6.79 o
  -2  11  16       50.69       52.20      7.29 o
  -1  11  16        6.18        4.36      5.52 o
   0  11  16        0.22        2.51      5.44 o
   1  11  16        4.55       10.38      6.73 o
   2  11  16       19.35       18.33     12.07 o
   3  11  16        8.80        6.68     11.64 o
   4  11  16        1.18      -11.43     11.43 o
   5  11  16       33.73       38.16     14.23 o
   6  11  16        2.40       -7.93      7.93 o
   7  11  16       13.22       -2.10      8.19 o
  -6  12  16        0.04        0.03      7.10 o
  -5  12  16       24.53       25.36      7.65 o
  -4  12  16        0.31       -1.43      6.79 o
  -3  12  16        0.29       -2.00      6.53 o
  -2  12  16       28.45       39.77      8.15 o
  -1  12  16        4.30       10.61      6.96 o
   0  12  16       56.06       75.30      8.74 o
   1  12  16        0.09        6.23      7.00 o
   2  12  16        7.76       -2.83      8.31 o
   3  12  16       22.72       18.97     12.51 o
   4  12  16        0.00       -1.51     12.72 o
   5  12  16        1.88       -4.10     12.51 o
   6  12  16        8.87        1.29     11.86 o
  -3  13  16        0.50       -7.00      9.22 o
  -2  13  16        4.76       -5.93      9.15 o
  -1  13  16       20.12       24.67     12.28 o
   0  13  16       38.44       27.13      8.30 o
   1  13  16       51.09       76.75     11.43 o
   2  13  16        0.04       -8.74      8.89 o
   3  13  16        0.28       -5.82      9.15 o
   0   1  17       89.13       92.81      6.69 o
   1   1  17      144.08      122.74      7.13 o
  -1   2  17      502.21      484.77     11.64 o
   0   2  17      422.40      429.23     11.25 o
   1   2  17      110.64       81.96      6.62 o
   2   2  17       75.03       79.93      7.25 o
  -2   3  17      358.99      344.00     14.63 o
  -1   3  17        4.18        2.08      6.02 o
   0   3  17      963.19     1071.01     20.06 o
   1   3  17       16.38       -0.81      5.63 o
   2   3  17       98.30       81.05      7.34 o
   3   3  17      111.81      122.97     10.29 o
  -3   4  17      133.93      147.49     17.03 o
  -2   4  17       99.65       93.51      9.38 o
  -1   4  17       24.72       13.71      7.45 o
   0   4  17        0.12       15.62      6.01 o
   1   4  17        3.19        0.94      5.56 o
   2   4  17      103.74      131.10      8.54 o
   3   4  17      257.42      300.04     13.99 o
   4   4  17       22.04       10.24      7.21 o
  -4   5  17       60.99       62.93      8.91 o
  -3   5  17      156.18      199.97     12.12 o
  -2   5  17      118.05       91.75      7.12 o
  -1   5  17       11.41       -3.17      5.50 o
   0   5  17      233.72      209.22     10.53 o
   1   5  17      173.51      177.10      9.94 o
   2   5  17        0.80       -1.96      4.88 o
   3   5  17      165.82      143.91      8.79 o
   4   5  17       20.93       19.11      6.24 o
   5   5  17      115.29       94.66      7.91 o
  -5   6  17       15.35       14.51      5.42 o
  -4   6  17        0.14       -4.63      5.27 o
  -3   6  17      199.43      179.20      9.58 o
  -2   6  17       23.68       16.42      5.64 o
  -1   6  17      106.79       86.26      5.71 o
   0   6  17       16.88       11.68      4.90 o
   1   6  17      185.23      174.58      8.33 o
   2   6  17       75.37       61.19      6.23 o
   3   6  17       61.71       57.82      7.30 o
   4   6  17        9.50        0.27      5.53 o
   5   6  17        4.13        5.25      6.05 o
   6   6  17      180.43      170.38     11.95 o
  -6   7  17       18.84       28.54      6.14 o
  -5   7  17        7.93       11.65      5.41 o
  -4   7  17        0.32       -2.84      7.07 o
  -3   7  17        0.09       -3.05      5.51 o
  -2   7  17        0.04       -0.65      4.81 o
  -1   7  17      110.11      121.37      6.12 o
   0   7  17      180.63      193.87      7.71 o
   1   7  17       18.65       21.54      6.33 o
   2   7  17       18.44       35.52      7.08 o
   3   7  17       22.62       31.83      8.30 o
   4   7  17       58.38       60.98      7.29 o
   5   7  17       30.07       32.57      6.92 o
   6   7  17        3.98        2.04      8.26 o
   7   7  17        8.70       10.47      6.75 o
  -7   8  17        0.45       -1.48      6.33 o
  -6   8  17       55.33       66.70      6.85 o
  -5   8  17        0.01       -3.58      5.31 o
  -4   8  17      122.04       92.35      8.21 o
  -3   8  17        2.13       15.35      5.60 o
  -2   8  17        3.19       -0.42      5.10 o
  -1   8  17       38.29       47.05      5.25 o
   0   8  17      418.99      477.67     14.98 o
   1   8  17      117.27      109.97     13.32 o
   2   8  17       95.01      109.12      8.52 o
   3   8  17      108.65      111.45      8.83 o
   4   8  17      162.16      211.41     13.64 o
   5   8  17        5.75        2.59     10.13 o
   6   8  17       19.02       12.38      8.30 o
   7   8  17        5.38        8.16      6.85 o
   8   8  17        0.24       -0.15      6.94 o
  -8   9  17        0.39       -6.74      6.74 o
  -7   9  17        0.15       -3.17      6.71 o
  -6   9  17        9.71        1.88      5.82 o
  -5   9  17        0.89       -3.78      5.26 o
  -4   9  17      126.05      118.47     10.39 o
  -3   9  17        5.22       -6.31      6.31 o
  -2   9  17       14.68        0.83      7.87 o
  -1   9  17       62.01       54.99      6.34 o
   0   9  17      166.57      153.24      7.92 o
   1   9  17       70.77       72.73      9.73 o
   2   9  17        8.27        0.53      8.09 o
   3   9  17        0.00       -8.62     10.57 o
   4   9  17       28.45       21.81      8.60 o
   5   9  17       42.00       27.33      8.89 o
   6   9  17        1.56        4.47      7.92 o
   7   9  17        0.54       -6.09      8.62 o
   8   9  17        2.61       -6.58      6.58 o
   9   9  17        0.00       -6.99      6.99 o
  -7  10  17       15.64       18.52      7.61 o
  -6  10  17       26.78       40.83      7.87 o
  -5  10  17       18.59        7.36      5.76 o
  -4  10  17       18.98       17.28      7.05 o
  -3  10  17        0.14       -0.86      6.15 o
  -2  10  17        5.33        0.64      6.09 o
  -1  10  17        5.56       12.68      6.51 o
   0  10  17       16.87       19.48      6.36 o
   1  10  17        0.07       -6.01      6.01 o
   2  10  17        0.56       -2.92      7.40 o
   3  10  17        4.16      -10.78     10.78 o
   4  10  17        1.20      -11.64     11.64 o
   5  10  17       50.04       35.08      9.49 o
   6  10  17       28.33       12.26      9.59 o
   7  10  17       21.79       27.52     16.06 o
  -6  11  17        1.56       -5.61      7.42 o
  -5  11  17        0.31       -1.22      6.72 o
  -4  11  17        0.04        8.67      6.85 o
  -3  11  17        1.42        1.41      6.41 o
  -2  11  17        0.02       -4.87      6.33 o
  -1  11  17       19.37       37.30      7.39 o
   0  11  17       45.38       58.08     15.09 o
   1  11  17        2.69        1.37      8.28 o
   2  11  17        3.59       -0.47     13.80 o
   3  11  17       12.46       16.17     13.15 o
   4  11  17       31.92       47.43     13.80 o
   5  11  17        3.51       -0.43     11.86 o
   6  11  17        1.04      -11.08     11.54 o
  -4  12  17        8.57        0.84      7.12 o
  -3  12  17        1.06       -6.36      9.00 o
  -2  12  17        0.50       -4.31      8.92 o
  -1  12  17       31.19       55.41     14.45 o
   0  12  17       49.00       41.56      9.83 o
   1  12  17        7.81       24.87     21.67 o
   2  12  17        1.90        1.80      8.53 o
   3  12  17        1.38      -10.35     12.51 o
   4  12  17        4.79        1.72     12.07 o
   0   0  18      496.93      437.26     23.07 o
   0   1  18       52.83       48.80      5.84 o
   1   1  18       12.58        1.05      4.86 o
  -1   2  18        1.70       -3.84      4.59 o
   0   2  18       14.31       20.13      5.14 o
   1   2  18        0.08       -5.22      5.22 o
   2   2  18        0.30       -3.66      5.57 o
  -2   3  18       13.73       15.88      7.45 o
  -1   3  18        4.08       -3.09      9.01 o
   0   3  18        0.92        5.91      6.99 o
   1   3  18      172.66      141.41      8.54 o
   2   3  18      124.81      113.69      8.29 o
   3   3  18       77.01       78.48      9.45 o
  -3   4  18       16.56       11.43      7.55 o
  -2   4  18       61.69       73.89      9.14 o
  -1   4  18       39.09       28.02      7.78 o
   0   4  18      372.92      388.14     15.56 o
   1   4  18      112.75      126.73      8.33 o
   2   4  18        4.61       -0.21      5.56 o
   3   4  18      205.18      143.27     10.74 o
   4   4  18      256.55      252.54     14.33 o
  -4   5  18       18.53       11.76      7.84 o
  -3   5  18       58.27       58.17      8.77 o
  -2   5  18        0.22       -1.42      6.86 o
  -1   5  18       26.37       14.88      7.31 o
   0   5  18        9.67       -1.09      5.71 o
   1   5  18        5.53        1.38      6.23 o
   2   5  18       10.60       -5.81      5.81 o
   3   5  18        2.18       -2.80      7.01 o
   4   5  18       19.10       24.69      8.08 o
   5   5  18        5.80       -0.11      6.00 o
  -5   6  18        5.32        2.26      6.07 o
  -4   6  18        3.05       -2.35      5.80 o
  -3   6  18       27.88       16.68      6.17 o
  -2   6  18       52.21       33.46      9.16 o
  -1   6  18       41.18       50.30     25.44 o
   0   6  18        0.62       -6.68     11.00 o
   1   6  18        7.59       -1.76      5.14 o
   2   6  18       62.31       67.83      6.57 o
   3   6  18       48.18       40.27      6.80 o
   4   6  18        6.62       13.24      6.46 o
   5   6  18       38.62       33.88      7.12 o
   6   6  18        0.09        7.79      6.21 o
  -6   7  18        0.01        7.11      6.46 o
  -5   7  18       79.82       77.50      7.06 o
  -4   7  18       18.55       13.70      6.24 o
  -3   7  18        7.82       10.21      6.23 o
  -2   7  18       36.81       24.21      6.74 o
  -1   7  18       93.81       87.83     11.00 o
   0   7  18        3.14       -3.12      5.96 o
   1   7  18        7.08        0.06      6.13 o
   2   7  18       32.89       15.27      5.59 o
   3   7  18      195.30      244.35     15.39 o
   4   7  18        6.28       12.05      8.00 o
   5   7  18        2.70       -2.45      7.54 o
   6   7  18       12.33        0.64      7.36 o
   7   7  18       64.73       76.80      8.46 o
  -7   8  18        2.22       -3.92      6.76 o
  -6   8  18       16.35       22.41      7.25 o
  -5   8  18       12.12       17.86      5.78 o
  -4   8  18        0.02       -6.13      6.13 o
  -3   8  18        0.07       -5.77      5.77 o
  -2   8  18       81.83       78.28      7.76 o
  -1   8  18        3.75        1.91      7.45 o
   0   8  18        9.44        1.57      7.38 o
   1   8  18        6.89        9.99      7.92 o
   2   8  18       48.12       40.97      8.74 o
   3   8  18       38.51       19.79      8.60 o
   4   8  18        9.42        5.82      8.23 o
   5   8  18        0.70       -7.85      7.85 o
   6   8  18       11.47        6.37      7.91 o
   7   8  18        1.04       -2.88      8.08 o
   8   8  18       12.67       10.81      7.31 o
  -7   9  18        0.78        3.39      7.04 o
  -6   9  18        5.52       -6.05      6.71 o
  -5   9  18        0.33       -8.23      8.23 o
  -4   9  18        0.81       -6.04      6.39 o
  -3   9  18       29.50       32.60      6.98 o
  -2   9  18       12.36        8.89      6.33 o
  -1   9  18       14.21       24.70      8.59 o
   0   9  18        3.39       -6.78      6.78 o
   1   9  18       19.39       12.76      6.49 o
   2   9  18       21.16        8.43     16.06 o
   3   9  18       22.59       14.66     12.51 o
   4   9  18        7.52       -7.55      7.55 o
   5   9  18        7.25        6.70     11.21 o
   6   9  18        1.42       -7.98      7.98 o
   7   9  18       41.87       53.92      9.76 o
  -6  10  18        0.00       -3.60      7.18 o
  -5  10  18        3.29       -8.87      8.87 o
  -4  10  18        2.18        8.43      6.89 o
  -3  10  18       27.16       40.48      7.55 o
  -2  10  18        7.63       -4.63      7.97 o
  -1  10  18       23.66       27.01      8.59 o
   0  10  18        0.65      -10.03     10.03 o
   1  10  18       41.03       31.95      8.81 o
   2  10  18        3.75        2.37     11.43 o
   3  10  18        1.71       -3.88     11.86 o
   4  10  18        0.37        1.51     11.21 o
   5  10  18        0.94       -7.77      7.77 o
   6  10  18        2.97       -7.99      7.99 o
  -4  11  18        3.14       -5.11      6.94 o
  -3  11  18        0.88       -0.43      6.89 o
  -2  11  18        1.32        7.59      8.24 o
  -1  11  18       31.91       44.57      8.99 o
   0  11  18        7.82       25.23     12.72 o
   1  11  18        4.88       14.23     13.37 o
   2  11  18       33.84       35.84      9.83 o
   3  11  18       45.17       80.42     16.39 o
   4  11  18        0.01        7.76     13.37 o
   0   1  19       20.87       28.26      5.68 o
   1   1  19      195.96      199.93      8.73 o
  -1   2  19        0.48       -4.78      4.78 o
   0   2  19       48.43       31.58      5.52 o
   1   2  19       20.05       17.90      6.39 o
   2   2  19        6.46        0.60      6.14 o
  -2   3  19        0.47        1.84      7.39 o
  -1   3  19       18.15       13.60     15.20 o
   0   3  19       21.74       33.91      6.50 o
   1   3  19      458.05      464.88     14.01 o
   2   3  19       20.43       17.10      6.47 o
   3   3  19       50.70       57.58      9.22 o
  -3   4  19       74.50      116.14     18.11 o
  -2   4  19      103.21      137.33     11.36 o
  -1   4  19       80.52       67.77     11.75 o
   0   4  19       67.28       47.40      7.05 o
   1   4  19       29.36       27.29      6.55 o
   2   4  19       35.42       40.37      6.89 o
   3   4  19       22.68       16.78      8.00 o
   4   4  19        0.61        8.04      7.64 o
  -4   5  19        0.99       -7.34      7.34 o
  -3   5  19      121.05      121.02     12.51 o
  -2   5  19       40.87       25.76     11.10 o
  -1   5  19        6.55       -2.44      7.45 o
   0   5  19        0.23       -5.61      7.17 o
   1   5  19        6.93       -0.71      6.29 o
   2   5  19        6.39        1.18      6.14 o
   3   5  19       10.12        2.04      7.62 o
   4   5  19       60.96       36.25      8.31 o
   5   5  19        4.85       -0.35      7.67 o
  -5   6  19       17.08       27.34      8.52 o
  -4   6  19       41.66       23.55      8.83 o
  -3   6  19        7.19        7.14      7.47 o
  -2   6  19       68.76       67.97      9.68 o
  -1   6  19        0.48       -3.33     12.72 o
   0   6  19        1.75       -2.18      7.24 o
   1   6  19        0.42       -5.76      5.76 o
   2   6  19       19.12       19.30      6.53 o
   3   6  19       42.72       39.13      8.69 o
   4   6  19       42.16       36.67     15.85 o
   5   6  19        5.79       -5.20      8.00 o
   6   6  19       88.55       81.95     10.34 o
  -6   7  19       15.10        6.24      8.53 o
  -5   7  19       24.78       23.15      8.84 o
  -4   7  19       36.05       40.96      7.26 o
  -3   7  19       18.20       12.92      7.95 o
  -2   7  19        8.76       21.19      8.59 o
  -1   7  19        7.48        5.83      7.84 o
   0   7  19       27.88       38.73      8.60 o
   1   7  19       50.53       55.41      9.27 o
   2   7  19        0.93        0.78      6.28 o
   3   7  19        1.52       -7.21      7.60 o
   4   7  19       63.51       82.28     10.67 o
   5   7  19       11.06        3.00      7.89 o
   6   7  19        6.80       19.10      8.84 o
   7   7  19        6.67        4.12      8.00 o
  -7   8  19        0.58       -2.59      7.16 o
  -6   8  19       32.71       45.36      9.88 o
  -5   8  19       43.22       42.65      7.62 o
  -4   8  19        8.37       10.47      6.63 o
  -3   8  19        1.87       -0.48      7.62 o
  -2   8  19       17.72       22.50      8.22 o
  -1   8  19       58.01       49.46      9.44 o
   0   8  19       19.68        7.00      8.28 o
   1   8  19        0.33       -7.31      7.31 o
   2   8  19        1.69       -8.74     10.78 o
   3   8  19       10.51       13.06      8.30 o
   4   8  19        6.64       -8.66     13.37 o
   5   8  19        0.00       -8.16      8.16 o
   6   8  19        0.10       -6.08      7.98 o
   7   8  19       23.18       16.28     11.10 o
  -6   9  19        3.12        9.91      7.16 o
  -5   9  19       20.38       12.17      7.15 o
  -4   9  19        0.10      -10.06     10.24 o
  -3   9  19        7.45       -0.71      7.77 o
  -2   9  19        7.81        8.27      8.26 o
  -1   9  19       50.41       48.23     14.12 o
   0   9  19        1.44        4.13      7.84 o
   1   9  19       17.61       19.00      8.69 o
   2   9  19        0.08       -5.35      7.77 o
   3   9  19        4.54        9.70     13.15 o
   4   9  19       53.10       61.23     10.36 o
   5   9  19        2.59       -0.86      8.46 o
   6   9  19        4.15       16.75      9.30 o
  -4  10  19        0.00        3.32      8.53 o
  -3  10  19        3.82        2.80      8.32 o
  -2  10  19       28.67       52.68      9.75 o
  -1  10  19       16.08        6.95      8.47 o
   0  10  19        4.50       -8.04      8.04 o
   1  10  19        0.33       -5.54      7.61 o
   2  10  19       25.43       54.55     14.88 o
   3  10  19        2.22       12.29     13.37 o
   4  10  19       11.55       45.93     13.80 o
  -1  11  19       17.62       31.26     13.80 o
   0  11  19        0.32      -10.78     12.51 o
   1  11  19        0.09        8.41     14.23 o
   0   0  20       82.21       76.97     14.01 o
   0   1  20        1.65       -3.27      5.14 o
   1   1  20      118.04      111.44      7.28 o
  -1   2  20        0.10        1.48      5.00 o
   0   2  20        5.49        8.16      6.33 o
   1   2  20        5.59        4.82      6.02 o
   2   2  20        0.00       -5.62      5.62 o
  -2   3  20      115.89      119.45     28.14 o
  -1   3  20        1.94        0.86     11.00 o
   0   3  20        5.16        3.35      5.92 o
   1   3  20       42.52       41.23      7.20 o
   2   3  20       51.56       47.76      7.55 o
   3   3  20        7.53        6.55      8.16 o
  -3   4  20       17.59       18.01      8.60 o
  -2   4  20       12.92        3.72      7.47 o
  -1   4  20      134.69      147.00     13.80 o
   0   4  20        2.19        0.09      6.35 o
   1   4  20       37.92       36.00      7.01 o
   2   4  20       47.35       68.54      7.84 o
   3   4  20        1.50       -0.31     10.78 o
   4   4  20       48.36       54.36      9.45 o
  -4   5  20       23.19       27.92      8.69 o
  -3   5  20        7.08       11.94      8.23 o
  -2   5  20       16.06       -6.57      8.08 o
  -1   5  20      125.58      143.32     11.64 o
   0   5  20       13.52        1.57      7.70 o
   1   5  20       43.30       43.62      8.07 o
   2   5  20        9.95       -1.60      6.20 o
   3   5  20        4.78       -7.70      7.70 o
   4   5  20       60.18       50.91      9.49 o
   5   5  20       32.10       30.78     11.86 o
  -5   6  20        0.38        4.48      8.19 o
  -4   6  20       30.43       40.96      9.22 o
  -3   6  20       47.03       48.09      9.30 o
  -2   6  20       21.81        4.54     10.89 o
  -1   6  20       13.99        6.79      7.93 o
   0   6  20        1.03        0.11     12.40 o
   1   6  20       44.44       58.82      9.66 o
   2   6  20       12.24        0.45      6.55 o
   3   6  20       11.24        5.17      8.39 o
   4   6  20       15.47        8.50      8.19 o
   5   6  20       72.00       93.65     10.97 o
   6   6  20        0.01       -8.08      8.08 o
  -6   7  20        1.96        1.93      9.59 o
  -5   7  20        4.63       17.66      8.53 o
  -4   7  20       27.07       39.20      9.57 o
  -3   7  20        0.56       -4.91      8.16 o
  -2   7  20        7.14        8.07      8.35 o
  -1   7  20        9.90       20.25      7.89 o
   0   7  20       53.58       74.92     10.13 o
   1   7  20        2.19        3.70      7.77 o
   2   7  20        0.19       -6.49      6.49 o
   3   7  20       21.32       20.62      8.92 o
   4   7  20        9.23       14.71      9.06 o
   5   7  20        0.27       -4.96      8.39 o
   6   7  20        0.27        0.75     12.94 o
   7   7  20        0.60       -1.93      8.00 o
  -6   8  20        0.98        4.89      8.49 o
  -5   8  20       59.64       67.82     10.52 o
  -4   8  20        5.45       -1.72      8.08 o
  -3   8  20       14.75       19.02     11.32 o
  -2   8  20        4.14        3.03      8.44 o
  -1   8  20       72.31       69.18      9.91 o
   0   8  20        1.12       -7.47      7.47 o
   1   8  20        0.48       -7.91      7.91 o
   2   8  20        1.60      -11.54     13.48 o
   3   8  20       17.48       22.50      9.07 o
   4   8  20        1.71      -13.04     13.04 o
   5   8  20        1.75       -8.61      8.61 o
   6   8  20        0.90        2.76      8.61 o
  -4   9  20        1.33       -8.05      8.35 o
  -3   9  20        8.76       -0.20      8.62 o
  -2   9  20        0.58       -9.49      9.49 o
  -1   9  20       11.51        0.61      8.47 o
   0   9  20       26.69       23.47      9.26 o
   1   9  20        1.09       -0.07      8.09 o
   2   9  20        0.96      -11.43     11.43 o
   3   9  20        0.39       14.01     12.29 o
   4   9  20        0.23        1.35      8.84 o
   0  10  20       34.98       24.33      9.82 o
   0   1  21      138.88      161.95      8.49 o
   1   1  21       11.92        9.26      5.79 o
  -1   2  21        0.11        5.95      7.55 o
   0   2  21        2.96        1.63      6.37 o
   1   2  21        5.23        1.12      6.28 o
   2   2  21        4.89       12.85      8.08 o
  -2   3  21       25.63       23.14     15.31 o
  -1   3  21        4.17       11.87     10.03 o
   0   3  21        5.50       -0.68      6.06 o
   1   3  21        9.81        9.40      8.86 o
   2   3  21       45.45       54.62      7.89 o
   3   3  21        0.03       -2.80      8.23 o
  -3   4  21        0.68        5.61      8.39 o
  -2   4  21       26.52       19.11      8.45 o
  -1   4  21        0.90       -7.45      7.45 o
   0   4  21       34.18       24.10      9.92 o
   1   4  21       48.42       41.00      7.42 o
   2   4  21       22.26       19.58      7.12 o
   3   4  21       22.21       16.68      8.45 o
   4   4  21        1.17        3.04      8.52 o
  -4   5  21       74.19       61.92     10.52 o
  -3   5  21        5.67       -2.02     13.48 o
  -2   5  21       12.28       14.73      8.61 o
  -1   5  21       17.94       17.56      8.60 o
   0   5  21      140.15      144.80     12.12 o
   1   5  21        8.96       10.19      7.01 o
   2   5  21       30.25       21.54      7.30 o
   3   5  21        0.07       -7.76      7.76 o
   4   5  21        3.67        1.59      9.70 o
   5   5  21        4.84       14.84      8.65 o
  -5   6  21       14.77        8.88     10.57 o
  -4   6  21        7.80        8.38      8.72 o
  -3   6  21        0.03        1.55      8.69 o
  -2   6  21        3.24        0.84      8.52 o
  -1   6  21        1.97       -7.90      8.52 o
   0   6  21        6.33       -5.61      7.99 o
   1   6  21       14.13       29.23      9.35 o
   2   6  21       21.98       29.23      7.73 o
   3   6  21       12.40        3.97      8.45 o
   4   6  21        1.10        5.16     19.08 o
   5   6  21       16.18        7.00      8.59 o
   6   6  21        4.01       10.13      9.38 o
  -5   7  21        1.24        5.95     10.35 o
  -4   7  21      102.75      116.22     13.15 o
  -3   7  21        0.76        2.54      8.53 o
  -2   7  21        0.16       -4.12      8.41 o
  -1   7  21       20.35       23.54     11.10 o
   0   7  21       38.08       60.57     10.47 o
   1   7  21        2.01       -8.95     15.96 o
   2   7  21        0.05        3.67     11.86 o
   3   7  21        9.23        8.59      9.30 o
   4   7  21       26.46       46.02     10.06 o
   5   7  21        9.07       -1.05      9.22 o
  -3   8  21        0.01        3.54      8.53 o
  -2   8  21        2.13        0.60      8.87 o
  -1   8  21        6.83       17.59      9.30 o
   0   8  21        1.35       -0.98      8.72 o
   1   8  21       15.14       16.21      8.99 o
   2   8  21        5.44       -0.22     12.07 o
   3   8  21        1.56        3.45     13.37 o
   0   0  22       38.87       -5.61     12.51 o
   0   1  22       39.34       56.84      7.20 o
   1   1  22       53.07       64.39      8.42 o
  -1   2  22        3.52       10.71      8.60 o
   0   2  22        0.62        2.26      7.24 o
   1   2  22       22.37       34.68      7.73 o
   2   2  22        3.52        8.86     11.75 o
  -2   3  22        0.18       15.21      8.96 o
  -1   3  22       69.76       56.39     12.29 o
   0   3  22        0.20       -7.05      7.05 o
   1   3  22        1.40       -1.56      6.81 o
   2   3  22        6.11       20.91      9.14 o
   3   3  22        0.32       10.90      8.84 o
  -3   4  22       24.07       31.13      9.20 o
  -2   4  22        5.06       13.91     15.85 o
  -1   4  22      127.76      139.11     12.58 o
   0   4  22        2.71        3.77      8.54 o
   1   4  22        0.39       -6.76      7.26 o
   2   4  22        3.82        3.06      8.83 o
   3   4  22       39.04       51.36     22.42 o
   4   4  22       11.22        8.33      9.42 o
  -4   5  22        7.93        9.70      9.45 o
  -3   5  22        0.56       10.86      8.98 o
  -2   5  22       10.56       19.10      9.64 o
  -1   5  22        0.88       -0.63     10.24 o
   0   5  22       52.91       51.06     10.20 o
   1   5  22       13.15       14.45      7.63 o
   2   5  22        0.01       -5.69      9.14 o
   3   5  22        3.07       -6.19      8.31 o
   4   5  22      100.32      120.39     12.42 o
   5   5  22       10.33        5.83      8.96 o
  -4   6  22        0.13        2.22     11.32 o
  -3   6  22       37.71       27.50      9.75 o
  -2   6  22       20.27       21.16      9.64 o
  -1   6  22        0.07        1.59      9.13 o
   0   6  22       12.62       -1.48      8.77 o
   1   6  22       23.50       34.60     10.05 o
   2   6  22       59.01       66.70     11.10 o
   3   6  22        0.11        3.09      9.14 o
   4   6  22       21.55       25.42     16.28 o
  -2   7  22        5.67       12.85      9.57 o
  -1   7  22       16.98       21.25     12.18 o
   0   7  22       65.45       68.76     11.25 o
   1   7  22        1.74       16.60     16.60 o
   2   7  22       11.39       -3.45     13.80 o
   0   1  23        2.09       -7.34      7.34 o
   1   1  23       59.66       67.21      9.25 o
  -1   2  23        8.80       22.92      9.75 o
   0   2  23        0.05        5.73      8.25 o
   1   2  23       37.84       44.62      9.29 o
   2   2  23      411.18      621.94     22.25 o
  -2   3  23       15.12        5.50      9.45 o
  -1   3  23      107.18      111.74     12.50 o
   0   3  23        0.12        4.67      9.27 o
   1   3  23       29.78       18.44      8.32 o
   2   3  23       30.30       29.18     10.18 o
   3   3  23       81.80       66.27     11.13 o
  -3   4  23       22.22       25.11     22.42 o
  -2   4  23        0.01      -11.63     15.74 o
  -1   4  23       10.74        8.04      9.30 o
   0   4  23        1.63        2.17      9.02 o
   1   4  23       36.14       53.67      9.03 o
   2   4  23        0.50       -3.84      9.22 o
   3   4  23        0.82       -3.36      9.60 o
  -2   5  23       18.50        1.61      9.13 o
  -1   5  23        0.34       -3.70     11.64 o
   0   5  23        2.52       -4.64      9.52 o
   1   5  23       17.03        9.01     20.27 o
   2   5  23        0.02       -8.83      9.52 o
   0   0  24        0.77       21.13     15.31 o
   0   1  24       31.32       30.50      8.95 o
   1   1  24       13.85       19.35     10.74 o
 
